# Supplementary material for: 1,8-Bis(tos­yloxy)-9,10-anthraquinone
Source: Acta Crystallogr Sect E Struct Rep Online. 2009 Dec 4;66(Pt 1):o33–4. doi: 10.1107/S1600536809051009 (PMC2980119; doi:10.1107/S1600536809051009)
Supplement: Supplementary file 1 [file e-66-00o33-sup1.cif]

##############################################################################
###                                                                        ###
###        Electronic paper (Acta Crystallographica Section E)             ###
###                                                                        ###
##############################################################################
#                                                                            #
# This CIF contains the data in a paper accepted for publication in Acta     #
# Crystallographica Section E. It conforms to the requirements of Notes      #
# for Authors for Section E, and has been peer reviewed under the auspices   #
# of the IUCr Commission on Journals.                                        #
#                                                                            #
# Full details of the Crystallographic Information File format               #
# are given in the paper "The Crystallographic Information File (CIF):       #
# a New Standard Archive File for Crystallography" by S. R. Hall, F. H.      #
# Allen and I. D. Brown [Acta Cryst. (1991), A47, 655-685].                  #
#                                                                            #
# The current version of the core CIF dictionary is obtainable from          #
# ftp://ftp.iucr.org/pub/cif_core.dic. The current version number is 2.4.    #
#                                                                            #
# Software is freely available for graphical display of the structure(s) in  #
# this CIF.  For information consult the CIF home page http://www.iucr.org/  #
# cif/home.html                                                              #
#                                                                            #
# This file may be used for bona fide research purposes within the           #
# scientific community so long as proper attribution is given to the journal # 
# article from which it was obtained.                                        #
#                                                                            #
##############################################################################
                                             
data_global
_audit_creation_method     'from SHELXL97 CIF and IUCr SHELXL97-template'
_journal_date_recd_electronic     2009-11-23
_journal_date_accepted     2009-11-26
_journal_name_full     'Acta Crystallographica, Section E'
_journal_year     2010
_journal_volume     66
_journal_issue      1
_journal_page_first     o33
_journal_page_last     o34
_journal_paper_category     QO
_journal_coeditor_code     XU2694
_publ_contact_author_name     'Dr Artur Sikorski'
_publ_contact_author_address
;
Faculty of Chemistry
University of Gda\'nsk
J. Sobieskiego 18
80-952 Gda\'nsk
Poland
;
_publ_contact_author_email     art@chem.univ.gda.pl
_publ_contact_author_fax     '+48 58 523 53 57'
_publ_contact_author_phone     '+48 58 523 54 25'
_publ_section_title
;
1,8-Bis(tosyloxy)-9,10-anthraquinone
;
loop_
    _publ_author_name
    _publ_author_footnote
    _publ_author_address
    'Pawe\/l Niedzia\/lkowski'
;
?
;
;
Faculty of Chemistry
University of Gda\'nsk
J. Sobieskiego 18
80-952 Gda\'nsk
Poland
;
    'Damian Trzybi\'nski'
;
?
;
;
Faculty of Chemistry
University of Gda\'nsk
J. Sobieskiego 18
80-952 Gda\'nsk
Poland
;
    'Artur Sikorski' .
;
Faculty of Chemistry
University of Gda\'nsk
J. Sobieskiego 18
80-952 Gda\'nsk
Poland
;
    'Tadeusz Ossowski'
;
?
;
;
Faculty of Chemistry
University of Gda\'nsk
J. Sobieskiego 18
80-952 Gda\'nsk
Poland
;
data_I
_chemical_name_systematic
;
1,8-Bis(tosyloxy)-9,10-anthraquinone
;
_chemical_formula_moiety     'C28 H20 O8 S2'
_chemical_formula_sum     'C28 H20 O8 S2'
_chemical_formula_iupac     'C28 H20 O8 S2'
_chemical_formula_weight     548.58
_symmetry_cell_setting     'monoclinic'
_symmetry_space_group_name_H-M     'P 21/c'
_symmetry_space_group_name_Hall     '-P 2ybc'
loop_
    _symmetry_equiv_pos_as_xyz
    'x, y, z'
    '-x, 1/2+y, 1/2-z'
    '-x, -y, -z'
    'x, 1/2-y, 1/2+z'
_cell_length_a     8.263(2)
_cell_length_b     27.473(5)
_cell_length_c     11.162(2)
_cell_angle_alpha     90.00
_cell_angle_beta     100.36(3)
_cell_angle_gamma     90.00
_cell_volume     2492.6(9)
_cell_formula_units_Z     4
_cell_measurement_reflns_used     10108
_cell_measurement_theta_min     3.1949
_cell_measurement_theta_max     29.2411
_cell_measurement_temperature     295(2)
_exptl_crystal_description     block
_exptl_crystal_colour     yellow
_exptl_crystal_size_max     0.4
_exptl_crystal_size_mid     0.3
_exptl_crystal_size_min     0.15
_exptl_crystal_density_diffrn     1.462
_exptl_crystal_density_meas     ?
_exptl_crystal_density_method     'not measured'
_exptl_crystal_F_000     1136
_exptl_absorpt_coefficient_mu     0.266
_exptl_absorpt_correction_type     'none'
_exptl_special_details
;
;
_diffrn_ambient_temperature     295(2)
_diffrn_radiation_type     MoK\a
_diffrn_radiation_wavelength     0.71073
_diffrn_radiation_source     'Enhance (Mo) X-ray Source'
_diffrn_radiation_monochromator     graphite
_diffrn_measurement_device_type     'Oxford Diffraction Gemini R ULTRA Ruby CCD'
_diffrn_measurement_method     \w
_diffrn_detector_area_resol_mean     10.4002
_diffrn_reflns_number     18048
_diffrn_reflns_av_R_equivalents     0.0503
_diffrn_reflns_av_sigmaI/netI     0.0337
_diffrn_reflns_theta_min     3.20
_diffrn_reflns_theta_max     25.05
_diffrn_reflns_theta_full     25.05
_diffrn_measured_fraction_theta_max     0.990
_diffrn_measured_fraction_theta_full     0.990
_diffrn_reflns_limit_h_min     -9
_diffrn_reflns_limit_h_max     9
_diffrn_reflns_limit_k_min     -28
_diffrn_reflns_limit_k_max     32
_diffrn_reflns_limit_l_min     -13
_diffrn_reflns_limit_l_max     11
_diffrn_standards_number     0
_diffrn_standards_interval_count     ?
_diffrn_standards_interval_time     ?
_diffrn_standards_decay_%     ?
_reflns_number_total     4371
_reflns_number_gt     3374
_reflns_threshold_expression     I>2sigma(I)
_refine_ls_structure_factor_coef     Fsqd
_refine_ls_matrix_type     full
_refine_ls_R_factor_all     0.0745
_refine_ls_R_factor_gt     0.0577
_refine_ls_wR_factor_gt     0.1537
_refine_ls_wR_factor_ref     0.1629
_refine_ls_goodness_of_fit_ref     1.145
_refine_ls_restrained_S_all     1.145
_refine_ls_number_reflns     4371
_refine_ls_number_parameters     345
_refine_ls_number_restraints     0
_refine_ls_hydrogen_treatment     constr
_refine_ls_weighting_scheme     calc
_refine_ls_weighting_details
         'calc w=1/[\s^2^(Fo^2^)+(0.0997P)^2^+0.3332P] where P=(Fo^2^+2Fc^2^)/3'
_atom_sites_solution_hydrogens     geom
_atom_sites_solution_primary     direct
_atom_sites_solution_secondary     difmap
_refine_ls_shift/su_max     0.002
_refine_ls_shift/su_mean     0.000
_refine_diff_density_max     0.458
_refine_diff_density_min     -0.321
_refine_ls_extinction_method     none
_refine_ls_extinction_coef     ?
loop_
    _atom_type_symbol
    _atom_type_description
    _atom_type_scat_dispersion_real
    _atom_type_scat_dispersion_imag
    _atom_type_scat_source
    'C' 'C' 0.0033 0.0016
                         'International Tables Vol C Tables 4.2.6.8 and 6.1.1.4'
    'H' 'H' 0.0000 0.0000
                         'International Tables Vol C Tables 4.2.6.8 and 6.1.1.4'
    'O' 'O' 0.0106 0.0060
                         'International Tables Vol C Tables 4.2.6.8 and 6.1.1.4'
    'S' 'S' 0.1246 0.1234
                         'International Tables Vol C Tables 4.2.6.8 and 6.1.1.4'
_computing_data_collection     'CrysAlis CCD (Oxford Diffraction, 2008)'
_computing_cell_refinement     'CrysAlis RED (Oxford Diffraction, 2008)'
_computing_data_reduction     'CrysAlis RED (Oxford Diffraction, 2008)'
_computing_structure_solution     'SHELXS97 (Sheldrick, 2008)'
_computing_structure_refinement     'SHELXL97 (Sheldrick, 2008)'
_computing_molecular_graphics     'ORTEP-3 (Farrugia, 1997)'
_computing_publication_material
                            'SHELXL97 (Sheldrick, 2008) and PLATON (Spek, 2009)'
loop_
    _atom_site_type_symbol
    _atom_site_label
    _atom_site_fract_x
    _atom_site_fract_y
    _atom_site_fract_z
    _atom_site_U_iso_or_equiv
    _atom_site_adp_type
    _atom_site_calc_flag
    _atom_site_refinement_flags
    _atom_site_occupancy
    _atom_site_disorder_assembly
    _atom_site_disorder_group
    C C1 0.1135(3) 0.52337(10) 0.7763(2) 0.0427(6) Uani d . 1 . .
    C C2 0.0657(4) 0.47974(11) 0.8207(3) 0.0575(8) Uani d . 1 . .
    H H2 0.0301 0.4789 0.8951 0.069 Uiso calc R 1 . .
    C C3 0.0707(4) 0.43742(11) 0.7550(3) 0.0636(9) Uani d . 1 . .
    H H3 0.0365 0.4082 0.7843 0.076 Uiso calc R 1 . .
    C C4 0.1262(4) 0.43846(11) 0.6463(3) 0.0548(8) Uani d . 1 . .
    H H4 0.1311 0.4098 0.6027 0.066 Uiso calc R 1 . .
    C C5 0.3761(3) 0.52607(12) 0.3386(2) 0.0511(7) Uani d . 1 . .
    H H5 0.3765 0.4972 0.2949 0.061 Uiso calc R 1 . .
    C C6 0.4458(4) 0.56703(12) 0.3008(3) 0.0560(8) Uani d . 1 . .
    H H6 0.4921 0.5660 0.2308 0.067 Uiso calc R 1 . .
    C C7 0.4480(4) 0.60985(11) 0.3654(3) 0.0518(7) Uani d . 1 . .
    H H7 0.5004 0.6372 0.3415 0.062 Uiso calc R 1 . .
    C C8 0.3724(3) 0.61198(10) 0.4653(2) 0.0412(6) Uani d . 1 . .
    C C9 0.2008(3) 0.57330(9) 0.6073(2) 0.0393(6) Uani d . 1 . .
    C C10 0.2362(3) 0.48179(10) 0.4841(3) 0.0469(7) Uani d . 1 . .
    C C11 0.1676(3) 0.52607(9) 0.6648(2) 0.0391(6) Uani d . 1 . .
    C C12 0.1754(3) 0.48225(9) 0.6010(3) 0.0430(6) Uani d . 1 . .
    C C13 0.2964(3) 0.57106(9) 0.5061(2) 0.0385(6) Uani d . 1 . .
    C C14 0.3048(3) 0.52732(10) 0.4419(2) 0.0419(6) Uani d . 1 . .
    O O15 0.0972(2) 0.56551(7) 0.84323(17) 0.0486(5) Uani d . 1 . .
    S S16 0.22980(10) 0.57749(3) 0.96370(6) 0.0532(3) Uani d . 1 . .
    O O17 0.1499(3) 0.61401(9) 1.0209(2) 0.0762(7) Uani d . 1 . .
    O O18 0.2768(3) 0.53273(8) 1.02503(19) 0.0653(6) Uani d . 1 . .
    C C19 0.3976(3) 0.60173(10) 0.9090(2) 0.0449(6) Uani d . 1 . .
    C C20 0.3917(4) 0.64943(11) 0.8680(3) 0.0541(8) Uani d . 1 . .
    H H20 0.3000 0.6687 0.8712 0.065 Uiso calc R 1 . .
    C C21 0.5222(4) 0.66780(11) 0.8228(3) 0.0540(8) Uani d . 1 . .
    H H21 0.5183 0.6998 0.7955 0.065 Uiso calc R 1 . .
    C C22 0.6606(4) 0.63985(11) 0.8167(3) 0.0546(7) Uani d . 1 . .
    C C23 0.6631(4) 0.59232(11) 0.8589(3) 0.0644(9) Uani d . 1 . .
    H H23 0.7547 0.5730 0.8561 0.077 Uiso calc R 1 . .
    C C24 0.5337(4) 0.57324(11) 0.9046(3) 0.0582(8) Uani d . 1 . .
    H H24 0.5376 0.5413 0.9325 0.070 Uiso calc R 1 . .
    C C25 0.8010(5) 0.66019(14) 0.7636(4) 0.0856(12) Uani d . 1 . .
    H H25A 0.8561 0.6342 0.7297 0.128 Uiso calc R 1 . .
    H H25B 0.8771 0.6762 0.8264 0.128 Uiso calc R 1 . .
    H H25C 0.7595 0.6832 0.7007 0.128 Uiso calc R 1 . .
    O O26 0.1427(3) 0.61106(7) 0.63596(19) 0.0530(5) Uani d . 1 . .
    O O27 0.2365(3) 0.44406(8) 0.4261(2) 0.0714(7) Uani d . 1 . .
    O O28 0.3778(2) 0.65378(6) 0.53713(16) 0.0471(5) Uani d . 1 . .
    S S29 0.34049(9) 0.70699(2) 0.48060(7) 0.0481(2) Uani d . 1 . .
    O O30 0.3284(3) 0.73551(8) 0.5843(2) 0.0638(6) Uani d . 1 . .
    O O31 0.4611(3) 0.71850(8) 0.4092(2) 0.0643(6) Uani d . 1 . .
    C C32 0.1493(3) 0.70184(10) 0.3851(3) 0.0444(6) Uani d . 1 . .
    C C33 0.1394(4) 0.70045(11) 0.2604(3) 0.0556(8) Uani d . 1 . .
    H H33 0.2343 0.7015 0.2266 0.067 Uiso calc R 1 . .
    C C34 -0.0135(4) 0.69754(12) 0.1866(3) 0.0586(8) Uani d . 1 . .
    H H34 -0.0206 0.6962 0.1026 0.070 Uiso calc R 1 . .
    C C35 -0.1561(4) 0.69661(10) 0.2349(3) 0.0525(7) Uani d . 1 . .
    C C36 -0.1428(4) 0.69827(11) 0.3605(3) 0.0533(7) Uani d . 1 . .
    H H36 -0.2380 0.6979 0.3941 0.064 Uiso calc R 1 . .
    C C37 0.0083(3) 0.70044(10) 0.4368(3) 0.0488(7) Uani d . 1 . .
    H H37 0.0156 0.7010 0.5209 0.059 Uiso calc R 1 . .
    C C38 -0.3217(5) 0.69311(16) 0.1525(4) 0.0821(11) Uani d . 1 . .
    H H38A -0.3199 0.7114 0.0795 0.123 Uiso calc R 1 . .
    H H38B -0.4047 0.7061 0.1936 0.123 Uiso calc R 1 . .
    H H38C -0.3458 0.6596 0.1320 0.123 Uiso calc R 1 . .
loop_
    _atom_site_aniso_label
    _atom_site_aniso_U_11
    _atom_site_aniso_U_22
    _atom_site_aniso_U_33
    _atom_site_aniso_U_12
    _atom_site_aniso_U_13
    _atom_site_aniso_U_23
    C1 0.0381(14) 0.0445(15) 0.0461(15) 0.0029(11) 0.0092(11) 0.0010(12)
    C2 0.0600(18) 0.0551(18) 0.0611(19) -0.0041(14) 0.0213(15) 0.0089(15)
    C3 0.065(2) 0.0446(17) 0.083(2) -0.0099(14) 0.0186(18) 0.0101(16)
    C4 0.0511(16) 0.0393(15) 0.072(2) -0.0036(12) 0.0054(15) -0.0027(14)
    C5 0.0485(16) 0.0628(19) 0.0408(16) 0.0076(13) 0.0051(12) -0.0107(13)
    C6 0.0539(17) 0.077(2) 0.0393(16) 0.0067(15) 0.0131(13) -0.0016(14)
    C7 0.0536(16) 0.0576(18) 0.0457(16) 0.0011(13) 0.0127(13) 0.0055(13)
    C8 0.0388(13) 0.0450(15) 0.0383(14) 0.0039(11) 0.0029(11) 0.0020(11)
    C9 0.0376(13) 0.0422(14) 0.0372(14) 0.0016(11) 0.0045(11) -0.0010(11)
    C10 0.0436(14) 0.0440(16) 0.0504(16) 0.0015(11) 0.0017(12) -0.0101(13)
    C11 0.0345(13) 0.0406(14) 0.0412(14) 0.0019(10) 0.0046(10) 0.0015(11)
    C12 0.0365(13) 0.0406(15) 0.0504(16) 0.0005(11) 0.0041(11) -0.0014(12)
    C13 0.0364(13) 0.0456(14) 0.0321(13) 0.0053(11) 0.0029(10) 0.0001(11)
    C14 0.0381(13) 0.0480(15) 0.0375(14) 0.0056(11) 0.0010(11) -0.0053(12)
    O15 0.0510(11) 0.0515(11) 0.0462(11) 0.0089(8) 0.0163(9) 0.0006(8)
    S16 0.0651(5) 0.0582(5) 0.0396(4) 0.0068(3) 0.0181(3) -0.0027(3)
    O17 0.0945(18) 0.0811(17) 0.0624(14) 0.0122(13) 0.0391(13) -0.0169(12)
    O18 0.0802(15) 0.0693(14) 0.0469(12) 0.0063(11) 0.0126(11) 0.0156(10)
    C19 0.0543(16) 0.0428(15) 0.0372(14) 0.0068(12) 0.0070(12) -0.0058(11)
    C20 0.0512(17) 0.0468(16) 0.0612(19) 0.0107(13) 0.0018(14) -0.0073(14)
    C21 0.0632(19) 0.0402(15) 0.0557(18) 0.0016(13) 0.0025(15) -0.0025(13)
    C22 0.0587(18) 0.0450(16) 0.0602(18) -0.0005(13) 0.0111(15) -0.0095(13)
    C23 0.060(2) 0.0445(18) 0.092(3) 0.0124(14) 0.0231(17) -0.0039(16)
    C24 0.066(2) 0.0404(16) 0.070(2) 0.0106(14) 0.0173(16) 0.0004(14)
    C25 0.084(3) 0.064(2) 0.118(3) -0.0084(19) 0.044(2) -0.004(2)
    O26 0.0669(13) 0.0389(11) 0.0587(12) 0.0081(9) 0.0259(10) 0.0001(9)
    O27 0.0901(17) 0.0553(13) 0.0714(15) -0.0082(11) 0.0213(13) -0.0257(12)
    O28 0.0543(11) 0.0439(11) 0.0429(11) -0.0036(8) 0.0085(8) 0.0006(8)
    S29 0.0439(4) 0.0417(4) 0.0596(5) -0.0070(3) 0.0114(3) 0.0020(3)
    O30 0.0678(14) 0.0496(12) 0.0720(14) -0.0069(10) 0.0070(11) -0.0169(10)
    O31 0.0490(12) 0.0625(14) 0.0855(16) -0.0099(10) 0.0230(11) 0.0141(12)
    C32 0.0452(15) 0.0402(14) 0.0500(16) 0.0007(11) 0.0143(12) 0.0055(12)
    C33 0.0544(17) 0.0613(18) 0.0564(18) 0.0063(14) 0.0241(14) 0.0098(14)
    C34 0.069(2) 0.0629(19) 0.0436(16) 0.0113(15) 0.0102(15) 0.0056(14)
    C35 0.0535(17) 0.0416(15) 0.0605(19) 0.0073(12) 0.0050(14) 0.0021(13)
    C36 0.0437(16) 0.0584(18) 0.0600(19) 0.0032(13) 0.0156(14) 0.0024(14)
    C37 0.0483(15) 0.0535(17) 0.0469(16) -0.0007(12) 0.0144(12) 0.0011(13)
    C38 0.066(2) 0.099(3) 0.073(2) 0.010(2) -0.0094(18) -0.001(2)
_geom_special_details
;
All e.s.d.'s (except the e.s.d. in the dihedral angle between two l.s. planes)
are estimated using the full covariance matrix. The cell e.s.d.'s are taken
into account individually in the estimation of e.s.d.'s in distances, angles
and torsion angles; correlations between e.s.d.'s in cell parameters are only
used when they are defined by crystal symmetry. An approximate (isotropic)
treatment of cell e.s.d.'s is used for estimating e.s.d.'s involving l.s.
planes.
;
loop_
    _geom_bond_atom_site_label_1
    _geom_bond_atom_site_label_2
    _geom_bond_site_symmetry_2
    _geom_bond_distance
    _geom_bond_publ_flag
    C1 C2 . 1.382(4) ?
    C1 O15 . 1.398(3) ?
    C1 C11 . 1.398(4) ?
    C2 C3 . 1.379(5) ?
    C2 H2 . 0.9300 ?
    C3 C4 . 1.372(5) ?
    C3 H3 . 0.9300 ?
    C4 C12 . 1.394(4) ?
    C4 H4 . 0.9300 ?
    C5 C6 . 1.364(5) ?
    C5 C14 . 1.387(4) ?
    C5 H5 . 0.9300 ?
    C6 C7 . 1.379(4) ?
    C6 H6 . 0.9300 ?
    C7 C8 . 1.373(4) ?
    C7 H7 . 0.9300 ?
    C8 O28 . 1.397(3) ?
    C8 C13 . 1.403(4) ?
    C9 O26 . 1.210(3) ?
    C9 C13 . 1.491(4) ?
    C9 C11 . 1.495(4) ?
    C10 O27 . 1.223(3) ?
    C10 C12 . 1.479(4) ?
    C10 C14 . 1.485(4) ?
    C11 C12 . 1.406(4) ?
    C13 C14 . 1.407(4) ?
    O15 S16 . 1.608(2) ?
    S16 O17 . 1.415(2) ?
    S16 O18 . 1.427(2) ?
    S16 C19 . 1.745(3) ?
    C19 C24 . 1.378(4) ?
    C19 C20 . 1.386(4) ?
    C20 C21 . 1.367(5) ?
    C20 H20 . 0.9300 ?
    C21 C22 . 1.389(4) ?
    C21 H21 . 0.9300 ?
    C22 C23 . 1.387(4) ?
    C22 C25 . 1.502(5) ?
    C23 C24 . 1.369(5) ?
    C23 H23 . 0.9300 ?
    C24 H24 . 0.9300 ?
    C25 H25A . 0.9600 ?
    C25 H25B . 0.9600 ?
    C25 H25C . 0.9600 ?
    O28 S29 . 1.6000(19) ?
    S29 O30 . 1.416(2) ?
    S29 O31 . 1.419(2) ?
    S29 C32 . 1.745(3) ?
    C32 C33 . 1.380(4) ?
    C32 C37 . 1.390(4) ?
    C33 C34 . 1.381(4) ?
    C33 H33 . 0.9300 ?
    C34 C35 . 1.381(5) ?
    C34 H34 . 0.9300 ?
    C35 C36 . 1.387(4) ?
    C35 C38 . 1.508(4) ?
    C36 C37 . 1.380(4) ?
    C36 H36 . 0.9300 ?
    C37 H37 . 0.9300 ?
    C38 H38A . 0.9600 ?
    C38 H38B . 0.9600 ?
    C38 H38C . 0.9600 ?
loop_
    _geom_angle_atom_site_label_1
    _geom_angle_atom_site_label_2
    _geom_angle_atom_site_label_3
    _geom_angle_site_symmetry_1
    _geom_angle_site_symmetry_3
    _geom_angle
    _geom_angle_publ_flag
    C2 C1 O15 . . 117.8(3) ?
    C2 C1 C11 . . 121.6(3) ?
    O15 C1 C11 . . 120.6(2) ?
    C3 C2 C1 . . 120.2(3) ?
    C3 C2 H2 . . 119.9 ?
    C1 C2 H2 . . 119.9 ?
    C4 C3 C2 . . 119.9(3) ?
    C4 C3 H3 . . 120.0 ?
    C2 C3 H3 . . 120.0 ?
    C3 C4 C12 . . 120.3(3) ?
    C3 C4 H4 . . 119.8 ?
    C12 C4 H4 . . 119.8 ?
    C6 C5 C14 . . 120.2(3) ?
    C6 C5 H5 . . 119.9 ?
    C14 C5 H5 . . 119.9 ?
    C5 C6 C7 . . 120.6(3) ?
    C5 C6 H6 . . 119.7 ?
    C7 C6 H6 . . 119.7 ?
    C8 C7 C6 . . 119.7(3) ?
    C8 C7 H7 . . 120.1 ?
    C6 C7 H7 . . 120.1 ?
    C7 C8 O28 . . 121.9(2) ?
    C7 C8 C13 . . 121.7(3) ?
    O28 C8 C13 . . 116.2(2) ?
    O26 C9 C13 . . 121.7(2) ?
    O26 C9 C11 . . 121.2(2) ?
    C13 C9 C11 . . 116.9(2) ?
    O27 C10 C12 . . 120.5(3) ?
    O27 C10 C14 . . 120.6(3) ?
    C12 C10 C14 . . 118.8(2) ?
    C1 C11 C12 . . 117.2(2) ?
    C1 C11 C9 . . 122.8(2) ?
    C12 C11 C9 . . 119.8(2) ?
    C4 C12 C11 . . 120.8(3) ?
    C4 C12 C10 . . 118.7(3) ?
    C11 C12 C10 . . 120.5(2) ?
    C8 C13 C14 . . 116.9(2) ?
    C8 C13 C9 . . 122.8(2) ?
    C14 C13 C9 . . 120.2(2) ?
    C5 C14 C13 . . 120.8(3) ?
    C5 C14 C10 . . 119.1(2) ?
    C13 C14 C10 . . 120.1(2) ?
    C1 O15 S16 . . 120.01(16) ?
    O17 S16 O18 . . 120.23(15) ?
    O17 S16 O15 . . 102.67(14) ?
    O18 S16 O15 . . 108.09(12) ?
    O17 S16 C19 . . 110.62(15) ?
    O18 S16 C19 . . 109.39(14) ?
    O15 S16 C19 . . 104.49(12) ?
    C24 C19 C20 . . 120.4(3) ?
    C24 C19 S16 . . 120.0(2) ?
    C20 C19 S16 . . 119.6(2) ?
    C21 C20 C19 . . 119.2(3) ?
    C21 C20 H20 . . 120.4 ?
    C19 C20 H20 . . 120.4 ?
    C20 C21 C22 . . 121.7(3) ?
    C20 C21 H21 . . 119.2 ?
    C22 C21 H21 . . 119.2 ?
    C23 C22 C21 . . 117.7(3) ?
    C23 C22 C25 . . 121.3(3) ?
    C21 C22 C25 . . 121.0(3) ?
    C24 C23 C22 . . 121.5(3) ?
    C24 C23 H23 . . 119.3 ?
    C22 C23 H23 . . 119.3 ?
    C23 C24 C19 . . 119.5(3) ?
    C23 C24 H24 . . 120.2 ?
    C19 C24 H24 . . 120.2 ?
    C22 C25 H25A . . 109.5 ?
    C22 C25 H25B . . 109.5 ?
    H25A C25 H25B . . 109.5 ?
    C22 C25 H25C . . 109.5 ?
    H25A C25 H25C . . 109.5 ?
    H25B C25 H25C . . 109.5 ?
    C8 O28 S29 . . 122.72(16) ?
    O30 S29 O31 . . 119.70(14) ?
    O30 S29 O28 . . 102.71(12) ?
    O31 S29 O28 . . 108.68(12) ?
    O30 S29 C32 . . 110.80(14) ?
    O31 S29 C32 . . 108.96(14) ?
    O28 S29 C32 . . 104.82(11) ?
    C33 C32 C37 . . 121.0(3) ?
    C33 C32 S29 . . 120.1(2) ?
    C37 C32 S29 . . 118.9(2) ?
    C32 C33 C34 . . 119.0(3) ?
    C32 C33 H33 . . 120.5 ?
    C34 C33 H33 . . 120.5 ?
    C33 C34 C35 . . 121.4(3) ?
    C33 C34 H34 . . 119.3 ?
    C35 C34 H34 . . 119.3 ?
    C34 C35 C36 . . 118.4(3) ?
    C34 C35 C38 . . 120.5(3) ?
    C36 C35 C38 . . 121.1(3) ?
    C37 C36 C35 . . 121.5(3) ?
    C37 C36 H36 . . 119.2 ?
    C35 C36 H36 . . 119.2 ?
    C36 C37 C32 . . 118.6(3) ?
    C36 C37 H37 . . 120.7 ?
    C32 C37 H37 . . 120.7 ?
    C35 C38 H38A . . 109.5 ?
    C35 C38 H38B . . 109.5 ?
    H38A C38 H38B . . 109.5 ?
    C35 C38 H38C . . 109.5 ?
    H38A C38 H38C . . 109.5 ?
    H38B C38 H38C . . 109.5 ?
loop_
    _geom_torsion_atom_site_label_1
    _geom_torsion_atom_site_label_2
    _geom_torsion_atom_site_label_3
    _geom_torsion_atom_site_label_4
    _geom_torsion_site_symmetry_1
    _geom_torsion_site_symmetry_2
    _geom_torsion_site_symmetry_3
    _geom_torsion_site_symmetry_4
    _geom_torsion
    _geom_torsion_publ_flag
    O15 C1 C2 C3 . . . . 176.5(3) ?
    C11 C1 C2 C3 . . . . 0.1(4) ?
    C1 C2 C3 C4 . . . . 1.3(5) ?
    C2 C3 C4 C12 . . . . -0.9(5) ?
    C14 C5 C6 C7 . . . . 0.8(4) ?
    C5 C6 C7 C8 . . . . -3.2(4) ?
    C6 C7 C8 O28 . . . . 176.9(2) ?
    C6 C7 C8 C13 . . . . 1.9(4) ?
    C2 C1 C11 C12 . . . . -1.6(4) ?
    O15 C1 C11 C12 . . . . -177.9(2) ?
    C2 C1 C11 C9 . . . . 172.5(2) ?
    O15 C1 C11 C9 . . . . -3.9(4) ?
    O26 C9 C11 C1 . . . . -19.9(4) ?
    C13 C9 C11 C1 . . . . 165.1(2) ?
    O26 C9 C11 C12 . . . . 154.0(3) ?
    C13 C9 C11 C12 . . . . -21.0(3) ?
    C3 C4 C12 C11 . . . . -0.7(4) ?
    C3 C4 C12 C10 . . . . 179.4(3) ?
    C1 C11 C12 C4 . . . . 1.9(4) ?
    C9 C11 C12 C4 . . . . -172.4(2) ?
    C1 C11 C12 C10 . . . . -178.1(2) ?
    C9 C11 C12 C10 . . . . 7.6(4) ?
    O27 C10 C12 C4 . . . . 3.1(4) ?
    C14 C10 C12 C4 . . . . -173.8(2) ?
    O27 C10 C12 C11 . . . . -176.9(2) ?
    C14 C10 C12 C11 . . . . 6.3(4) ?
    C7 C8 C13 C14 . . . . 1.6(4) ?
    O28 C8 C13 C14 . . . . -173.7(2) ?
    C7 C8 C13 C9 . . . . -174.4(2) ?
    O28 C8 C13 C9 . . . . 10.3(3) ?
    O26 C9 C13 C8 . . . . 22.0(4) ?
    C11 C9 C13 C8 . . . . -163.1(2) ?
    O26 C9 C13 C14 . . . . -154.0(2) ?
    C11 C9 C13 C14 . . . . 21.0(3) ?
    C6 C5 C14 C13 . . . . 2.8(4) ?
    C6 C5 C14 C10 . . . . -177.4(3) ?
    C8 C13 C14 C5 . . . . -4.0(3) ?
    C9 C13 C14 C5 . . . . 172.2(2) ?
    C8 C13 C14 C10 . . . . 176.3(2) ?
    C9 C13 C14 C10 . . . . -7.6(3) ?
    O27 C10 C14 C5 . . . . -2.9(4) ?
    C12 C10 C14 C5 . . . . 173.9(2) ?
    O27 C10 C14 C13 . . . . 176.9(2) ?
    C12 C10 C14 C13 . . . . -6.3(4) ?
    C2 C1 O15 S16 . . . . 77.9(3) ?
    C11 C1 O15 S16 . . . . -105.6(2) ?
    C1 O15 S16 O17 . . . . -165.1(2) ?
    C1 O15 S16 O18 . . . . -37.1(2) ?
    C1 O15 S16 C19 . . . . 79.4(2) ?
    O17 S16 C19 C24 . . . . 148.7(2) ?
    O18 S16 C19 C24 . . . . 14.1(3) ?
    O15 S16 C19 C24 . . . . -101.4(2) ?
    O17 S16 C19 C20 . . . . -32.5(3) ?
    O18 S16 C19 C20 . . . . -167.1(2) ?
    O15 S16 C19 C20 . . . . 77.3(2) ?
    C24 C19 C20 C21 . . . . 0.2(4) ?
    S16 C19 C20 C21 . . . . -178.6(2) ?
    C19 C20 C21 C22 . . . . 0.2(5) ?
    C20 C21 C22 C23 . . . . -0.4(5) ?
    C20 C21 C22 C25 . . . . 178.3(3) ?
    C21 C22 C23 C24 . . . . 0.3(5) ?
    C25 C22 C23 C24 . . . . -178.4(4) ?
    C22 C23 C24 C19 . . . . 0.0(5) ?
    C20 C19 C24 C23 . . . . -0.3(5) ?
    S16 C19 C24 C23 . . . . 178.5(3) ?
    C7 C8 O28 S29 . . . . 47.3(3) ?
    C13 C8 O28 S29 . . . . -137.4(2) ?
    C8 O28 S29 O30 . . . . 169.05(19) ?
    C8 O28 S29 O31 . . . . -63.2(2) ?
    C8 O28 S29 C32 . . . . 53.2(2) ?
    O30 S29 C32 C33 . . . . 144.9(2) ?
    O31 S29 C32 C33 . . . . 11.2(3) ?
    O28 S29 C32 C33 . . . . -105.0(2) ?
    O30 S29 C32 C37 . . . . -33.5(3) ?
    O31 S29 C32 C37 . . . . -167.2(2) ?
    O28 S29 C32 C37 . . . . 76.6(2) ?
    C37 C32 C33 C34 . . . . -0.1(4) ?
    S29 C32 C33 C34 . . . . -178.5(2) ?
    C32 C33 C34 C35 . . . . 0.8(5) ?
    C33 C34 C35 C36 . . . . -0.5(4) ?
    C33 C34 C35 C38 . . . . -179.6(3) ?
    C34 C35 C36 C37 . . . . -0.5(4) ?
    C38 C35 C36 C37 . . . . 178.6(3) ?
    C35 C36 C37 C32 . . . . 1.1(4) ?
    C33 C32 C37 C36 . . . . -0.8(4) ?
    S29 C32 C37 C36 . . . . 177.5(2) ?
loop_
    _geom_hbond_atom_site_label_D
    _geom_hbond_atom_site_label_H
    _geom_hbond_atom_site_label_A
    _geom_hbond_site_symmetry_A
    _geom_hbond_distance_DH
    _geom_hbond_distance_HA
    _geom_hbond_distance_DA
    _geom_hbond_angle_DHA
    _geom_hbond_publ_flag
    C24 H24 O18 3_667 0.93 2.54 3.332(4) 143 y
    C33 H33 O30 4_564 0.93 2.56 3.241(4) 130 y
    C36 H36 O31 1_455 0.93 2.58 3.458(4) 156 y
