# Supplementary material for: 1,8-Bis(tos­yloxy)-9,10-anthraquinone
Source: Acta Crystallogr Sect E Struct Rep Online. 2009 Dec 4;66(Pt 1):o33–4. doi: 10.1107/S1600536809051009 (PMC2980119; doi:10.1107/S1600536809051009)
Supplement: Supplementary file 2 [file e-66-00o33-Isup2.hkl]

# 
# h,k,l, Fc-squared, Fo-squared, sigma(Fo-squared) and status flag 
# 
data_I
_shelx_title ' DT201009 in P2(1)/c' 
_shelx_refln_list_code          4 
_shelx_F_calc_maximum      217.16 
_exptl_crystal_F_000      1136.00 
_reflns_d_resolution_high  0.8394 
 
loop_ 
 _symmetry_equiv_pos_as_xyz 
 'x, y, z' 
 '-x, y+1/2, -z+1/2' 
 '-x, -y, -z' 
 'x, -y-1/2, z-1/2' 
 
_cell_length_a     8.2630 
_cell_length_b    27.4730 
_cell_length_c    11.1620 
_cell_angle_alpha  90.000 
_cell_angle_beta  100.360 
_cell_angle_gamma  90.000 
 
_shelx_F_squared_multiplier     1.000 
 
loop_ 
 _refln_index_h 
 _refln_index_k 
 _refln_index_l 
 _refln_F_squared_calc 
 _refln_F_squared_meas 
 _refln_F_squared_sigma 
 _refln_observed_status 
   2   0   0    14105.81    18430.10    123.63 o 
   3   0   0      480.22      602.64     40.86 o 
   4   0   0     4375.43     4297.20    154.44 o 
   5   0   0       18.22       14.06      7.47 o 
   6   0   0     1751.47     1738.95     85.68 o 
   7   0   0       40.95       49.64     13.03 o 
   8   0   0       69.78       58.06      8.22 o 
   9   0   0      181.80      209.36      8.78 o 
   2   1   0     7489.89    11299.25    165.84 o 
   3   1   0     2387.74     2457.87     38.01 o 
   4   1   0       21.00       26.78      3.79 o 
   5   1   0      734.64      550.18      7.94 o 
   6   1   0       14.90       52.41      6.73 o 
   7   1   0        0.27       -2.12     11.63 o 
   8   1   0       93.11      110.23      6.12 o 
   9   1   0       33.63       42.76      6.85 o 
   2   2   0     5854.96     8752.39    739.89 o 
   3   2   0     4197.12     4165.89     41.59 o 
   4   2   0      989.16      890.72     12.39 o 
   5   2   0        0.91        0.50      4.78 o 
   6   2   0     3563.60     3491.73    104.39 o 
   7   2   0       40.47       42.66      9.23 o 
   8   2   0       12.14        8.55      7.11 o 
   9   2   0       73.51       70.53      7.37 o 
   1   3   0     7623.88     9238.28    150.45 o 
   2   3   0     1698.60     5181.97    256.21 o 
   3   3   0       48.38       31.91      2.30 o 
   4   3   0     2765.17     2668.27     28.28 o 
   5   3   0      197.39      166.63      9.22 o 
   6   3   0        9.60       32.32      5.58 o 
   7   3   0      713.90      673.27     10.19 o 
   8   3   0      215.71      208.44      5.77 o 
   9   3   0       58.60       58.34      7.51 o 
   1   4   0     4732.92     7675.76    155.20 o 
   3   4   0      963.61      820.52      5.20 o 
   4   4   0      746.83      799.42     10.87 o 
   5   4   0      891.82      889.22     16.42 o 
   6   4   0      249.72      246.79      4.58 o 
   7   4   0       26.63       24.78      4.47 o 
   8   4   0       92.93       84.32      6.00 o 
   9   4   0        9.74        5.55      7.39 o 
   1   5   0     8506.22    11662.63    467.37 o 
   3   5   0     2288.17     2258.53     16.22 o 
   4   5   0      399.22      432.65      4.94 o 
   5   5   0        2.18        9.40      2.61 o 
   6   5   0      381.36      356.76      8.38 o 
   7   5   0      366.04      363.49     11.04 o 
   8   5   0      176.74      179.59      5.38 o 
   9   5   0       45.92       51.59      6.02 o 
   0   6   0     2056.89     5735.41     77.41 o 
   2   6   0      366.17      340.04     16.75 o 
   3   6   0      595.01      527.68      5.85 o 
   4   6   0      589.66      525.03      8.25 o 
   5   6   0      253.42      252.93      7.11 o 
   6   6   0      507.93      493.47      7.86 o 
   7   6   0       26.97       29.95      3.86 o 
   8   6   0       31.19       30.36      3.14 o 
   9   6   0      216.85      228.91      8.73 o 
   1   7   0     4145.08     8053.81    554.45 o 
   2   7   0     2909.02     2927.32     62.40 o 
   3   7   0      138.01      157.07      2.55 o 
   4   7   0     2136.26     2155.99     22.09 o 
   5   7   0      266.32      274.20      8.50 o 
   6   7   0       20.45       21.45      1.78 o 
   7   7   0       13.10       12.55      3.72 o 
   8   7   0        1.65        0.48      5.16 o 
   9   7   0       15.57       20.49      7.94 o 
   0   8   0    29235.65    27288.00    282.23 o 
   1   8   0     3108.64     4717.17    197.14 o 
   2   8   0      140.14      131.19      3.06 o 
   3   8   0      477.71      601.70      4.30 o 
   4   8   0     1564.93     1615.35     22.98 o 
   5   8   0      151.44      167.36      5.60 o 
   6   8   0        8.96       11.06      3.83 o 
   7   8   0        4.11        7.05      4.16 o 
   8   8   0        9.04        9.95      5.75 o 
   9   8   0      161.84      156.03      8.64 o 
   1   9   0      144.05       93.33      9.26 o 
   2   9   0     1257.70     1260.52     20.80 o 
   3   9   0     1198.39     1117.25      7.13 o 
   4   9   0      279.94      243.51      3.98 o 
   5   9   0      502.33      525.28     12.85 o 
   6   9   0      461.14      507.00      7.45 o 
   7   9   0        5.34       11.87      4.30 o 
   8   9   0      410.94      440.35      7.25 o 
   9   9   0        1.20       11.67      7.95 o 
   0  10   0     9339.34     8361.15     69.38 o 
   1  10   0     1936.51     2170.69     39.15 o 
   2  10   0       58.82       80.78      2.14 o 
   3  10   0       30.32       36.11      2.41 o 
   4  10   0      709.98      690.43      8.74 o 
   5  10   0       52.40       54.87      3.25 o 
   6  10   0     1626.27     1606.04     24.59 o 
   7  10   0      167.04      165.91      4.98 o 
   8  10   0       34.81       27.61      6.26 o 
   9  10   0       56.88       64.62      8.26 o 
   1  11   0     1932.16     2010.37     15.06 o 
   2  11   0       47.01       45.21      3.47 o 
   3  11   0     1861.34     1861.75     16.66 o 
   4  11   0        1.33        5.99      3.21 o 
   5  11   0     1580.99     1594.85     19.73 o 
   6  11   0      578.43      535.43     10.86 o 
   7  11   0      179.91      174.72      4.76 o 
   8  11   0        9.99        7.11     11.38 o 
   9  11   0      201.70      226.38     11.07 o 
   0  12   0     3362.86     2961.61     15.72 o 
   1  12   0      794.68      914.50     15.24 o 
   2  12   0      132.37      126.37      9.08 o 
   3  12   0      362.33      320.16      4.69 o 
   4  12   0     1588.43     1607.14     16.20 o 
   5  12   0      204.14      199.69      6.16 o 
   6  12   0     1299.30     1284.97     41.66 o 
   7  12   0      294.39      297.40      5.11 o 
   8  12   0        9.27        8.72      8.47 o 
   9  12   0        2.94        2.84      9.63 o 
   1  13   0        0.43        5.65      3.50 o 
   2  13   0      168.06      196.37     16.90 o 
   3  13   0       41.49       32.15      1.73 o 
   4  13   0        0.96        2.43      2.96 o 
   5  13   0        0.58        4.96      7.75 o 
   6  13   0       53.34       58.06     14.60 o 
   7  13   0      399.41      409.62     12.37 o 
   8  13   0      215.59      227.80      9.84 o 
   0  14   0     4587.85     4167.16     66.71 o 
   1  14   0      177.20      140.28      4.21 o 
   2  14   0       29.36       33.95      3.59 o 
   3  14   0       34.31       24.60      1.90 o 
   4  14   0      158.80      165.97      4.56 o 
   5  14   0        0.72       -2.94      5.22 o 
   6  14   0        2.20       -0.08     10.68 o 
   7  14   0      315.58      340.47      8.51 o 
   8  14   0        1.69        3.73      7.09 o 
   1  15   0     1583.63     1563.27     23.19 o 
   2  15   0      885.73     1086.49     79.16 o 
   3  15   0      192.69      174.16      3.35 o 
   4  15   0       21.96       21.41      3.25 o 
   5  15   0        8.47       14.43      4.37 o 
   6  15   0       27.18       20.76      9.72 o 
   7  15   0       14.69       13.57      6.88 o 
   8  15   0       48.02       45.37      6.97 o 
   0  16   0      251.96      369.22      8.83 o 
   1  16   0     3254.87     3213.10     49.11 o 
   2  16   0       88.73       95.54      6.23 o 
   3  16   0      892.78      875.76     11.47 o 
   4  16   0       97.71       96.34      3.65 o 
   5  16   0       47.46       44.86      4.24 o 
   6  16   0       40.91       37.71      8.83 o 
   7  16   0       35.19       31.07      6.72 o 
   8  16   0        0.03        4.63      7.44 o 
   1  17   0       14.50       33.85      3.33 o 
   2  17   0      507.95      614.44     33.83 o 
   3  17   0     1580.79     1724.67    102.59 o 
   4  17   0        0.54        1.54      2.87 o 
   5  17   0      125.02      111.20      5.59 o 
   6  17   0       17.86       22.56      9.60 o 
   7  17   0       40.67       40.22      7.10 o 
   8  17   0       38.55       24.99     11.15 o 
   0  18   0     1468.41     1466.48     32.70 o 
   1  18   0      478.37      490.65      8.17 o 
   2  18   0     1412.54     1359.12     17.30 o 
   3  18   0      498.24      571.08     46.75 o 
   4  18   0        9.95        3.41      3.07 o 
   5  18   0       48.96       46.60      5.95 o 
   6  18   0      187.40      187.38     11.07 o 
   7  18   0        4.13        2.08      7.11 o 
   8  18   0        7.22       11.23     13.31 o 
   1  19   0       28.79       42.57      3.47 o 
   2  19   0       41.31       63.01      5.09 o 
   3  19   0       12.29       12.23      3.65 o 
   4  19   0       14.02       16.54      3.26 o 
   5  19   0       21.77       27.57      7.43 o 
   6  19   0      116.06      104.22     11.25 o 
   7  19   0       44.77       29.65      6.91 o 
   0  20   0       16.01        8.61      6.19 o 
   1  20   0        1.49        8.50      5.15 o 
   2  20   0      281.24      295.16      5.87 o 
   3  20   0      982.29     1066.73     98.26 o 
   4  20   0     1178.77     1119.80     12.66 o 
   5  20   0      100.28      103.95     12.31 o 
   6  20   0      258.25      267.00      8.92 o 
   7  20   0       37.42       23.84      9.74 o 
   1  21   0        7.89       15.67      5.03 o 
   2  21   0     1072.52     1012.93     19.00 o 
   3  21   0     1650.96     1838.02    167.64 o 
   4  21   0       42.85       48.80      6.41 o 
   5  21   0      689.37      675.77     10.26 o 
   6  21   0        1.08       -2.10      7.32 o 
   7  21   0        0.39       -6.28     14.04 o 
   0  22   0    11842.26    11265.54    416.05 o 
   1  22   0      295.08      291.19      8.55 o 
   2  22   0      115.48      150.22      8.06 o 
   3  22   0      274.43      308.74     33.91 o 
   4  22   0      470.90      447.81      7.74 o 
   5  22   0        0.02        2.29      7.44 o 
   6  22   0      137.00      136.01      9.03 o 
   7  22   0        3.23       -3.51     17.04 o 
   1  23   0     3934.97     3761.21     30.93 o 
   2  23   0        0.03       25.09      5.48 o 
   3  23   0      322.05      384.87     32.31 o 
   4  23   0      110.10      108.94      4.51 o 
   5  23   0      207.28      183.57      8.92 o 
   6  23   0       45.28       39.32      8.16 o 
   0  24   0      563.23      560.47     20.66 o 
   1  24   0      198.99      266.12      6.62 o 
   2  24   0       64.00       72.73      5.38 o 
   3  24   0       74.62       86.03      5.66 o 
   4  24   0      270.64      282.22     13.44 o 
   5  24   0        0.25       -1.75      7.89 o 
   6  24   0      151.88      143.23      9.27 o 
   1  25   0      925.55      879.36     12.53 o 
   2  25   0        0.91       22.38      5.45 o 
   3  25   0        7.94       15.14      4.13 o 
   4  25   0      159.77      180.69     11.43 o 
   5  25   0        9.02        1.11     10.30 o 
   6  25   0        1.05        2.59     10.34 o 
   0  26   0       12.05       26.69      7.34 o 
   1  26   0        3.17       12.13      5.77 o 
   2  26   0       30.66       40.33      6.08 o 
   3  26   0      100.37      111.58      8.73 o 
   4  26   0       24.41       46.05      8.51 o 
   5  26   0      196.72      200.09     20.87 o 
   1  27   0       99.75      100.38      6.69 o 
   2  27   0        2.93       10.40      7.50 o 
   3  27   0       11.59       10.10      5.55 o 
   4  27   0        0.29        2.17     10.49 o 
   5  27   0       31.73       24.00     10.78 o 
   0  28   0        0.06       12.25      9.26 o 
   1  28   0      347.67      323.26     10.90 o 
   2  28   0        0.68        3.95      6.60 o 
   3  28   0        3.63       10.61      5.92 o 
   4  28   0        4.32        3.69     10.97 o 
   5  28   0       22.34       21.27     10.81 o 
   1  29   0      262.04      273.91      8.05 o 
   2  29   0       36.44       31.69      7.75 o 
   3  29   0       10.34       28.59      8.26 o 
   4  29   0       47.56       67.72     10.78 o 
   0  30   0      185.80      170.96     11.51 o 
   1  30   0       11.51       26.94      7.27 o 
   2  30   0       21.67       27.84      7.01 o 
   3  30   0        9.99       16.59     11.17 o 
   1  31   0      154.66      177.10      8.48 o 
   2  31   0       10.29       11.20      7.25 o 
   3  31   0       41.73       65.82      9.99 o 
   0  32   0      358.89      340.24     13.17 o 
   1  32   0        0.47       18.49      8.17 o 
   2  32   0       57.07       59.76      9.43 o 
  -9   1   1       99.14      113.67     11.55 o 
  -8   1   1        2.60       -4.62     13.08 o 
  -7   1   1       15.38       56.76      9.28 o 
  -6   1   1      937.95      936.94     35.21 o 
  -5   1   1       18.86       32.96      7.04 o 
  -4   1   1      116.69       96.97      5.00 o 
  -3   1   1     2105.28     2155.20     27.28 o 
  -2   1   1    14408.83    19006.43    735.62 o 
   1   1   1     3239.45     5351.69     95.11 o 
   2   1   1    31221.49    34609.88    561.36 o 
   3   1   1     1278.55     1356.58     12.87 o 
   4   1   1     1598.16     1412.86     18.37 o 
   5   1   1      596.63      575.00     39.01 o 
   6   1   1      388.62      403.57     11.19 o 
   7   1   1      297.18      291.44      9.65 o 
   8   1   1      105.90      109.88      8.42 o 
   9   1   1        5.20        3.83      6.72 o 
  -9   2   1        4.79        4.44     10.74 o 
  -8   2   1       90.09       69.32      9.73 o 
  -7   2   1     2534.17     2395.55     36.09 o 
  -6   2   1        0.38      469.61     83.26 o 
  -5   2   1     1709.77     1671.05     62.02 o 
  -4   2   1     1278.21     1301.62     12.71 o 
  -3   2   1     4290.74     3971.76     34.20 o 
  -2   2   1     3824.05     7714.17    212.60 o 
  -1   2   1     4001.25     6461.15     49.33 o 
   2   2   1    28244.86    30303.46    542.09 o 
   3   2   1     2529.17     2405.25     31.30 o 
   4   2   1      527.76      576.91      6.20 o 
   5   2   1      724.44      595.12     40.53 o 
   6   2   1       96.06      105.73      5.16 o 
   7   2   1      177.97      163.90      5.60 o 
   8   2   1       11.58       13.92      5.68 o 
   9   2   1       10.36       12.68      6.79 o 
  -9   3   1       73.78       75.19     11.18 o 
  -8   3   1      322.09      329.42     11.17 o 
  -7   3   1      279.62      399.58     12.83 o 
  -6   3   1      317.86      319.45      5.94 o 
  -5   3   1      229.00      211.92      7.56 o 
  -4   3   1      133.63       97.30      1.88 o 
  -3   3   1      275.86      214.38      6.19 o 
  -2   3   1     2444.20     6279.13    473.26 o 
  -1   3   1     1763.72     3853.26    268.89 o 
   2   3   1    16617.68    19782.67    326.18 o 
   3   3   1     2751.05     2517.93     26.40 o 
   4   3   1      788.13      823.08     14.63 o 
   5   3   1       24.79       22.13      2.51 o 
   6   3   1        0.31        1.65      3.50 o 
   7   3   1        6.66        3.44      4.12 o 
   8   3   1        6.15        3.77      4.29 o 
   9   3   1       45.81       51.87      7.40 o 
  -9   4   1      349.88      364.74     12.60 o 
  -8   4   1      132.86      148.08     15.08 o 
  -7   4   1       19.32       21.81      9.04 o 
  -6   4   1     1167.17     1265.16     18.17 o 
  -5   4   1        0.22        2.35      2.73 o 
  -4   4   1        0.68        3.68      1.97 o 
  -3   4   1     2321.91     2123.19     20.70 o 
  -2   4   1     2407.01     5552.76    105.98 o 
  -1   4   1    47160.03    46655.58    431.79 o 
   0   4   1     8105.33     9323.83    144.03 o 
   1   4   1     2934.39     6718.40     50.65 o 
   2   4   1     1544.82     2154.05    650.29 o 
   3   4   1       83.70       91.99      2.70 o 
   4   4   1      456.95      438.88      4.60 o 
   5   4   1       11.22        9.82      2.44 o 
   6   4   1        1.22       -0.78      3.81 o 
   7   4   1      271.22      261.74      5.55 o 
   8   4   1      595.71      625.12      7.01 o 
   9   4   1       48.22       42.16      6.22 o 
  -9   5   1      114.00      119.71     10.68 o 
  -8   5   1       48.19       53.40      4.72 o 
  -7   5   1        0.89       82.20     18.75 o 
  -6   5   1      475.28      481.43     19.93 o 
  -5   5   1       68.99       72.49      3.16 o 
  -4   5   1        4.18        3.50      2.24 o 
  -3   5   1       59.42       40.86      2.42 o 
  -2   5   1     4548.53     6687.81    818.17 o 
   0   5   1    27372.76    28079.91    579.72 o 
   2   5   1      729.93      839.55    140.30 o 
   3   5   1        1.75        2.25      1.99 o 
   4   5   1      561.76      602.45      3.90 o 
   5   5   1      250.52      241.48      4.18 o 
   6   5   1      613.61      606.37      8.40 o 
   7   5   1      634.75      660.02      9.66 o 
   8   5   1        2.66        9.51      3.46 o 
   9   5   1      149.16      156.76      6.72 o 
  -9   6   1       20.84       11.51     11.08 o 
  -8   6   1        6.13       11.59      4.15 o 
  -7   6   1     2005.74     1944.27     30.07 o 
  -6   6   1      300.12      274.11      8.53 o 
  -5   6   1      589.85      601.27     17.64 o 
  -4   6   1       95.81      117.51      2.76 o 
  -3   6   1     2965.93     2972.11     38.69 o 
  -2   6   1     2693.69     2393.33     27.58 o 
  -1   6   1     1981.09     5775.08    197.88 o 
   0   6   1    25096.08    26993.58    529.88 o 
   2   6   1     4391.70     4182.00     50.92 o 
   3   6   1      539.63      474.26      6.09 o 
   4   6   1     3059.88     2945.39     13.56 o 
   5   6   1      960.57      843.58      9.92 o 
   6   6   1      600.47      551.79      8.82 o 
   7   6   1      332.49      311.02      4.76 o 
   8   6   1       54.48       54.28      5.75 o 
   9   6   1        1.99       11.14      7.55 o 
  -9   7   1        4.24        2.94     12.85 o 
  -8   7   1      195.65      180.63      3.73 o 
  -7   7   1       16.63       19.72      3.67 o 
  -6   7   1     2060.80     1969.38     15.17 o 
  -5   7   1     1048.19     1062.77     30.21 o 
  -4   7   1       34.19       59.26      3.23 o 
  -3   7   1      381.79      351.15      4.51 o 
  -2   7   1     1695.01     1595.77     12.44 o 
   0   7   1     2740.62     6091.28     46.61 o 
   1   7   1     1612.15     1567.71     25.37 o 
   2   7   1      530.74      518.80      7.36 o 
   3   7   1     1682.18     1541.90     19.96 o 
   4   7   1     2098.52     2116.88      5.78 o 
   5   7   1      254.38      253.86      3.60 o 
   6   7   1      621.40      588.91     11.79 o 
   7   7   1      154.80      156.22      4.46 o 
   8   7   1       10.62        5.83      5.43 o 
   9   7   1       97.27      103.85      8.17 o 
  -9   8   1       51.28       57.31     10.25 o 
  -8   8   1       43.42       38.57      5.00 o 
  -7   8   1     1113.94     1016.90     12.31 o 
  -6   8   1       14.03       16.55      4.34 o 
  -5   8   1       53.98       47.34      2.43 o 
  -4   8   1      210.06      184.46      6.55 o 
  -3   8   1     2104.42     2219.88     17.50 o 
  -2   8   1      452.32      388.22      7.00 o 
  -1   8   1     3157.83     3276.31     25.88 o 
   0   8   1     4581.86     4780.93     53.99 o 
   1   8   1     2299.95     2328.14     38.61 o 
   2   8   1     3376.73     3185.11     24.69 o 
   3   8   1     1165.56     1104.41     14.34 o 
   4   8   1      445.57      383.50      4.93 o 
   5   8   1      153.75      137.12      2.81 o 
   6   8   1      552.36      524.45      7.25 o 
   7   8   1      117.42      115.77      4.36 o 
   8   8   1      211.02      206.41      6.27 o 
   9   8   1        3.04        3.26      7.76 o 
  -9   9   1       95.26       95.74     10.80 o 
  -8   9   1       16.04       22.24      4.62 o 
  -7   9   1       26.32       39.99      4.77 o 
  -6   9   1      268.76      259.62      3.61 o 
  -5   9   1      156.89      138.11      5.22 o 
  -4   9   1      310.10      302.49      6.77 o 
  -3   9   1      481.67      516.10     11.07 o 
  -2   9   1      341.87      413.86     17.69 o 
  -1   9   1     1390.04     1345.93     11.07 o 
   0   9   1     6063.82     5502.36     50.84 o 
   1   9   1     1732.47     1840.87     19.58 o 
   2   9   1      127.49      142.83      3.33 o 
   3   9   1      760.21      718.18     12.22 o 
   4   9   1      223.60      239.08      5.80 o 
   5   9   1      129.59      123.76      2.82 o 
   6   9   1      287.90      274.44     11.35 o 
   7   9   1      198.55      213.13      4.97 o 
   8   9   1       19.89       19.83      5.33 o 
   9   9   1       56.71       67.94      8.20 o 
  -9  10   1       16.18       15.63     10.29 o 
  -8  10   1      216.19      220.04     10.59 o 
  -7  10   1      245.24      248.68     12.85 o 
  -6  10   1        0.09        8.67      4.97 o 
  -5  10   1        6.36        5.32      3.45 o 
  -4  10   1     1530.95     1652.47     26.11 o 
  -3  10   1       53.11       73.90      3.06 o 
  -2  10   1      193.77      201.17      7.81 o 
  -1  10   1       63.16       45.02      2.63 o 
   0  10   1     1467.01     1423.96     22.14 o 
   1  10   1     5148.07     4696.45     78.84 o 
   2  10   1      360.51      348.90      6.66 o 
   3  10   1      303.97      300.89      6.93 o 
   4  10   1      185.56      182.50      3.30 o 
   5  10   1      155.26      164.83      3.66 o 
   6  10   1      149.32      148.92      5.62 o 
   7  10   1      111.62      105.70      4.56 o 
   8  10   1       76.53       89.20      5.80 o 
   9  10   1       32.28       27.16      7.91 o 
  -9  11   1       45.13       54.60     10.59 o 
  -8  11   1        4.14       -0.87      9.11 o 
  -7  11   1      114.07      128.98     12.56 o 
  -6  11   1        7.06       11.17      8.88 o 
  -5  11   1        7.57        6.19      5.14 o 
  -4  11   1      236.52      219.34      4.14 o 
  -3  11   1      448.32      474.56      7.39 o 
  -2  11   1      176.09      200.89     12.27 o 
  -1  11   1     2539.91     2609.73     12.57 o 
   0  11   1     3705.56     3757.82     45.28 o 
   1  11   1      374.51      366.35      6.80 o 
   2  11   1       44.05       43.21      2.98 o 
   3  11   1       10.19        6.93      2.22 o 
   4  11   1        0.04        3.24      2.63 o 
   5  11   1        3.90        4.93      3.23 o 
   6  11   1        5.44        0.97      5.02 o 
   7  11   1       22.96       14.17      5.45 o 
   8  11   1        1.67        3.44      8.12 o 
  -9  12   1        0.46        9.54      9.81 o 
  -8  12   1        9.16        9.15      9.00 o 
  -7  12   1      176.41      184.03     15.60 o 
  -6  12   1      270.16      241.98      7.36 o 
  -5  12   1       76.04       67.61      6.10 o 
  -4  12   1       89.20      752.65    227.99 o 
  -3  12   1     1072.68     1105.46     10.62 o 
  -2  12   1        8.56        4.49      2.51 o 
  -1  12   1        8.16        4.59      2.90 o 
   0  12   1     4301.36     4169.65     35.99 o 
   1  12   1       25.76       32.38      3.49 o 
   2  12   1     2098.44     2094.57     31.57 o 
   3  12   1      245.58      228.47      4.08 o 
   4  12   1      142.91      139.71      3.05 o 
   5  12   1      196.58      195.93      6.25 o 
   6  12   1        5.72       -1.38      4.65 o 
   7  12   1        0.82        4.19      5.25 o 
   8  12   1        1.63        4.16      8.08 o 
  -8  13   1      189.77      239.38     60.18 o 
  -7  13   1        5.43       46.47     32.63 o 
  -6  13   1      112.93      111.23      8.55 o 
  -5  13   1       86.02       90.59      5.82 o 
  -4  13   1       76.29       77.78      3.87 o 
  -3  13   1      218.18      219.70      4.14 o 
  -2  13   1      134.84      196.73     14.27 o 
  -1  13   1       20.97       18.33      3.44 o 
   0  13   1      749.18      662.91      7.20 o 
   1  13   1      287.70      298.87      6.80 o 
   2  13   1      177.52      152.69      4.02 o 
   3  13   1      328.53      302.40      6.00 o 
   4  13   1      180.42      166.05      3.86 o 
   5  13   1      234.61      219.73      5.76 o 
   6  13   1       65.11       68.90      8.55 o 
   7  13   1      400.60      387.40      6.10 o 
   8  13   1       45.06       47.44      6.51 o 
  -8  14   1       15.92        9.15      8.97 o 
  -7  14   1       58.40      108.13     31.27 o 
  -6  14   1      755.19      716.22     11.41 o 
  -5  14   1        7.98        1.86      5.46 o 
  -4  14   1      438.98      475.68     17.02 o 
  -3  14   1      811.77      879.67     20.05 o 
  -2  14   1       31.77       25.51      3.09 o 
  -1  14   1      201.87      187.91      3.60 o 
   0  14   1     6511.15     6343.93     74.87 o 
   1  14   1       16.24       19.94      2.88 o 
   2  14   1        7.98       13.19      3.77 o 
   3  14   1        5.31        6.12      1.85 o 
   4  14   1      119.60      115.90      3.60 o 
   5  14   1        1.44        4.09      4.24 o 
   6  14   1       23.16       19.42      6.38 o 
   7  14   1      117.31      118.20      6.67 o 
   8  14   1       61.47       71.93      6.81 o 
  -8  15   1        2.15       12.45     12.34 o 
  -7  15   1       22.98       25.32      8.62 o 
  -6  15   1      225.47      244.91      6.38 o 
  -5  15   1       16.01       12.17      5.30 o 
  -4  15   1        0.21        8.33      4.96 o 
  -3  15   1      157.19      148.18      5.44 o 
  -2  15   1       55.31       48.49      3.21 o 
  -1  15   1      142.99      128.40      4.91 o 
   0  15   1      468.50      482.71      9.33 o 
   1  15   1       18.56       19.07      2.83 o 
   2  15   1      508.33      477.27      9.55 o 
   3  15   1      122.31      113.07      2.93 o 
   4  15   1       66.44       69.47      3.58 o 
   5  15   1      134.67      132.59      4.17 o 
   6  15   1       57.49       57.25      6.96 o 
   7  15   1       41.96       32.29      6.19 o 
   8  15   1       26.09       15.69      8.69 o 
  -8  16   1        2.95       -0.52      7.91 o 
  -7  16   1      684.70      678.18     13.18 o 
  -6  16   1      132.52      148.06      5.12 o 
  -5  16   1      552.49      539.14      6.68 o 
  -4  16   1      377.26      392.37     12.55 o 
  -3  16   1       89.02       89.38      4.56 o 
  -2  16   1      442.76      429.06     32.49 o 
  -1  16   1      637.35      632.51      6.78 o 
   0  16   1     1562.88     1368.39     24.83 o 
   1  16   1      311.85      271.65      5.59 o 
   2  16   1      732.44      668.23      8.95 o 
   3  16   1      570.59      489.20     12.44 o 
   4  16   1      860.47      798.49     16.21 o 
   5  16   1      304.21      294.22      5.84 o 
   6  16   1      325.54      312.50      8.67 o 
   7  16   1       42.55       41.29      8.26 o 
   8  16   1        0.65        5.94      8.55 o 
  -8  17   1        0.96        1.91      7.81 o 
  -7  17   1       35.53       34.02      8.02 o 
  -6  17   1      666.10      638.79      6.83 o 
  -5  17   1      125.55      137.96      5.61 o 
  -4  17   1     1896.62     1803.73     24.89 o 
  -3  17   1        0.49       12.41      6.75 o 
  -2  17   1      176.14      168.55      7.55 o 
  -1  17   1       72.22       83.64      3.59 o 
   0  17   1       49.55       61.65      3.24 o 
   1  17   1      208.00      241.71      4.49 o 
   2  17   1      175.41      178.01      4.77 o 
   3  17   1       86.37       83.04      5.37 o 
   4  17   1        3.87        6.08      3.16 o 
   5  17   1      217.92      213.09      5.26 o 
   6  17   1      397.60      397.83     12.59 o 
   7  17   1        3.79        3.52      8.68 o 
   8  17   1       43.57       32.14      9.41 o 
  -8  18   1       81.34       78.48      9.99 o 
  -7  18   1       26.24       23.10      7.91 o 
  -6  18   1      277.30      277.40      5.49 o 
  -5  18   1      543.74      518.30      7.99 o 
  -4  18   1       44.30       45.11      4.97 o 
  -3  18   1      121.90      153.23     10.45 o 
  -2  18   1       14.73       18.34      3.45 o 
  -1  18   1     1854.56     1869.09     31.24 o 
   0  18   1      101.57       87.51      4.77 o 
   1  18   1      367.34      293.38      5.98 o 
   2  18   1       82.29       78.77      3.49 o 
   3  18   1       69.47       67.52      4.25 o 
   4  18   1        4.93        6.84      3.65 o 
   5  18   1       46.37       37.28      5.45 o 
   6  18   1       15.11        7.31      5.39 o 
   7  18   1        3.35        6.12      8.72 o 
  -7  19   1      389.03      404.55     11.50 o 
  -6  19   1        1.84        3.86      5.67 o 
  -5  19   1        0.19       -1.08      5.30 o 
  -4  19   1      113.27      104.97      3.04 o 
  -3  19   1      288.63      304.90      5.65 o 
  -2  19   1      831.21      845.16     22.71 o 
  -1  19   1      787.65      836.04     13.33 o 
   0  19   1     2209.40     2115.44     39.99 o 
   1  19   1       93.60       91.62      4.06 o 
   2  19   1       53.60       51.20      4.95 o 
   3  19   1       18.04       13.98      3.38 o 
   4  19   1       40.39       26.23      3.45 o 
   5  19   1        1.76        1.24      4.41 o 
   7  19   1       11.13        5.17      8.10 o 
  -7  20   1        3.12        8.21      7.26 o 
  -6  20   1        5.84        4.20      5.48 o 
  -5  20   1        7.07        5.23      4.72 o 
  -4  20   1        2.52        1.94      3.03 o 
  -3  20   1      320.82      461.08     40.67 o 
  -2  20   1      390.30      397.43      6.90 o 
  -1  20   1        2.13        9.96      4.18 o 
   0  20   1       50.53       74.34      4.33 o 
   1  20   1      408.28      404.31      7.68 o 
   2  20   1      725.31      703.65     10.26 o 
   3  20   1       58.94       55.94      3.82 o 
   4  20   1       44.84       43.01      1.92 o 
   5  20   1        0.01        3.56      4.96 o 
   6  20   1        4.02        3.57      6.00 o 
   7  20   1       29.97       23.58     15.42 o 
  -7  21   1       10.39       10.88      7.39 o 
  -6  21   1      225.24      242.95      6.37 o 
  -5  21   1       59.20       57.59      5.60 o 
  -4  21   1       53.27       58.01      4.31 o 
  -3  21   1      298.04      508.21     63.58 o 
  -2  21   1      497.96      544.50      7.87 o 
  -1  21   1       83.74       77.96      4.68 o 
   0  21   1      284.27      279.06      8.02 o 
   1  21   1      645.29      653.62     12.08 o 
   2  21   1     1210.27     1189.06     13.14 o 
   3  21   1      436.21      422.42      9.89 o 
   4  21   1      425.18      380.25      6.48 o 
   5  21   1       34.56       31.63      4.53 o 
   6  21   1      118.26      110.16     10.71 o 
   7  21   1       23.31       11.40      8.94 o 
  -7  22   1        4.31        4.26     17.34 o 
  -6  22   1      143.43      149.54      6.11 o 
  -5  22   1       24.83       21.86      5.45 o 
  -4  22   1      100.42       99.04      3.11 o 
  -3  22   1      934.14     1049.39     37.81 o 
  -2  22   1       34.97       39.26      5.63 o 
  -1  22   1      375.64      375.56      8.00 o 
   0  22   1      213.70      217.03     10.26 o 
   1  22   1      318.02      298.85     10.70 o 
   2  22   1        1.95       33.93      6.85 o 
   3  22   1       56.21       51.39      4.32 o 
   4  22   1        1.71        1.08      2.49 o 
   5  22   1        7.37        6.97      4.61 o 
   6  22   1        0.95        3.62      6.80 o 
   7  22   1       67.09       56.90      9.16 o 
  -6  23   1       15.85       18.21      7.35 o 
  -5  23   1        7.71        3.49      6.09 o 
  -4  23   1        0.01        5.87      4.18 o 
  -3  23   1      459.74      564.36     28.12 o 
  -2  23   1        0.45        1.76      9.20 o 
  -1  23   1      454.17      463.66     13.80 o 
   0  23   1      995.75      936.90     11.22 o 
   1  23   1      705.30      646.47     12.76 o 
   2  23   1     1452.23     1353.95     16.89 o 
   3  23   1      152.17      141.45      6.12 o 
   4  23   1       80.08       76.68      4.51 o 
   5  23   1      183.19      182.77      8.21 o 
   6  23   1       66.65       70.75     20.67 o 
  -6  24   1       63.75       55.46      7.42 o 
  -5  24   1      155.93      167.20      6.33 o 
  -4  24   1        2.86        7.59      4.17 o 
  -3  24   1      395.72      415.20     14.57 o 
  -2  24   1      134.31      120.32      7.64 o 
  -1  24   1      185.61      198.52      8.76 o 
   0  24   1       32.33       48.52      7.52 o 
   1  24   1      209.14      198.73     10.88 o 
   2  24   1      175.41      216.81      8.78 o 
   3  24   1        8.71       11.13      3.85 o 
   4  24   1       30.82       33.11      3.24 o 
   5  24   1       73.31       76.64      7.18 o 
   6  24   1        2.02       15.96     12.08 o 
  -6  25   1      116.45      131.42      9.88 o 
  -5  25   1        1.60        8.05      6.97 o 
  -4  25   1      550.12      537.02     10.81 o 
  -3  25   1       70.33       80.10      7.27 o 
  -2  25   1       33.60       32.31      5.57 o 
  -1  25   1       22.30       37.86      6.50 o 
   0  25   1        8.61       11.37      5.87 o 
   1  25   1        0.12        6.41     10.12 o 
   2  25   1      866.91      901.21      8.35 o 
   3  25   1     1127.39     1058.32     18.21 o 
   4  25   1      427.09      479.91     12.39 o 
   5  25   1        4.46       10.04      6.77 o 
   6  25   1       61.65       59.59     15.96 o 
  -5  26   1       59.24       60.82      6.26 o 
  -4  26   1        5.01        9.35      4.71 o 
  -3  26   1        0.25       28.47     11.13 o 
  -2  26   1       87.90       88.10      5.95 o 
  -1  26   1      374.33      358.65     11.35 o 
   0  26   1       88.24       78.93      6.24 o 
   1  26   1      155.77      124.17      6.87 o 
   2  26   1        3.03       16.29      4.46 o 
   3  26   1      137.41      133.75      5.75 o 
   4  26   1      368.71      371.64     10.80 o 
   5  26   1      119.42      141.22      7.76 o 
  -5  27   1       64.48       80.79     12.42 o 
  -4  27   1       28.73       31.37      6.59 o 
  -3  27   1       69.62       79.50      6.86 o 
  -2  27   1      224.54      254.99      8.41 o 
  -1  27   1       10.51       22.42      9.49 o 
   0  27   1      533.85      513.11     10.63 o 
   1  27   1       88.25       83.36      6.94 o 
   2  27   1      386.40      403.47     11.84 o 
   3  27   1       25.82       18.24      5.50 o 
   4  27   1        0.27        8.28      8.01 o 
   5  27   1        2.30        3.37      8.22 o 
  -5  28   1        6.15       11.22      9.53 o 
  -4  28   1       23.43       32.26      7.03 o 
  -3  28   1       81.00       83.65      6.54 o 
  -2  28   1       72.45       92.33      7.95 o 
  -1  28   1      410.13      413.27     29.04 o 
   0  28   1       38.48       40.93      9.88 o 
   1  28   1       79.94       93.94      8.03 o 
   2  28   1       29.18       28.69      7.21 o 
   3  28   1      105.93      121.43      6.12 o 
   4  28   1      117.71      143.27      8.00 o 
  -4  29   1       37.02       53.07      9.68 o 
  -3  29   1       97.82      128.10      7.44 o 
  -2  29   1        0.23        5.01      7.88 o 
  -1  29   1        9.09       40.28     13.55 o 
   0  29   1       23.00       25.44      9.89 o 
   1  29   1        8.80       17.04      7.96 o 
   2  29   1       57.84       86.51      7.98 o 
   3  29   1      252.47      284.99      9.00 o 
   4  29   1       41.63       71.94     13.61 o 
  -3  30   1       14.61       11.12      9.33 o 
  -2  30   1       40.39       47.12      9.09 o 
  -1  30   1       38.69       51.78      9.90 o 
   0  30   1       46.64       56.64     20.67 o 
   1  30   1       93.26      110.73      8.91 o 
   2  30   1       15.95       25.13      8.31 o 
   3  30   1       12.52        9.55      9.37 o 
  -3  31   1        6.66       24.95      9.70 o 
  -2  31   1       21.22       11.94      9.50 o 
  -1  31   1       34.34       58.22     23.36 o 
   0  31   1      103.56       98.61     11.04 o 
   1  31   1       22.81       33.82      8.54 o 
   2  31   1        0.00        0.74      8.63 o 
  -2  32   1       26.78       54.32     10.65 o 
  -1  32   1        3.02       20.79     16.23 o 
   0  32   1        5.16       26.56      8.71 o 
   1  32   1       91.51       92.92      8.98 o 
  -9   0   2       85.98      102.13     16.37 o 
  -8   0   2      219.58      209.43     14.75 o 
  -7   0   2        5.00       14.70     14.13 o 
  -6   0   2       36.82       42.60      7.28 o 
  -5   0   2     1679.22     1761.78     33.36 o 
  -4   0   2      595.21      632.43     11.75 o 
  -3   0   2     2519.67     2341.02     15.93 o 
  -2   0   2     4566.23     6715.65     84.43 o 
  -1   0   2    16027.75    20062.69    112.05 o 
   0   0   2    10606.46    13901.78    444.82 o 
   1   0   2     8206.18    10931.21    592.13 o 
   2   0   2    40947.14    40944.06    135.20 o 
   3   0   2    14345.14    14348.94    117.42 o 
   4   0   2     2600.88     2819.23     42.27 o 
   5   0   2     3745.20     3436.52    138.17 o 
   6   0   2      206.05      205.28      7.50 o 
   7   0   2     1022.98      995.44     18.13 o 
   8   0   2        0.74        0.21      6.77 o 
   9   0   2       56.63       73.57     14.38 o 
  -9   1   2      118.37      124.91     11.87 o 
  -8   1   2       57.12       51.67      9.11 o 
  -7   1   2      424.86      432.81     10.66 o 
  -6   1   2      318.93     1003.00     12.47 o 
  -5   1   2     1253.49     1240.31     17.25 o 
  -4   1   2      264.09      199.91      6.72 o 
  -3   1   2     1369.41     1419.91     13.47 o 
  -2   1   2      100.07     1748.05    197.42 o 
  -1   1   2     9711.42    12784.04     86.28 o 
   0   1   2    12090.24    15053.19    719.49 o 
   1   1   2    44347.66    43396.04    791.62 o 
   2   1   2    13307.18    12872.56    174.08 o 
   3   1   2     2467.06     2538.16     11.92 o 
   4   1   2      902.67      951.36      9.88 o 
   5   1   2      627.06      573.09     26.69 o 
   6   1   2      267.57      275.91      8.16 o 
   7   1   2      153.98      152.05      8.70 o 
   8   1   2      291.65      294.37      7.55 o 
   9   1   2        9.13        8.19      9.50 o 
  -9   2   2       31.25       29.75     10.33 o 
  -8   2   2      143.92      123.45     11.15 o 
  -7   2   2     1563.53     1559.07     24.42 o 
  -6   2   2      780.72      720.40     28.68 o 
  -5   2   2       14.57       28.42      8.15 o 
  -4   2   2      922.29      843.45      7.13 o 
  -3   2   2     3509.39     3335.42    105.35 o 
  -2   2   2     6963.99     9482.52   2018.83 o 
   2   2   2    13792.87    13997.69     94.51 o 
   3   2   2     2006.99     1850.58     23.45 o 
   4   2   2     7997.27     7938.18     96.60 o 
   5   2   2      768.49      747.33     26.32 o 
   6   2   2       50.75       50.66      4.18 o 
   7   2   2       48.71       40.55      4.10 o 
   8   2   2       10.01       14.25      6.31 o 
   9   2   2       79.50       97.90     10.35 o 
  -9   3   2        8.27        6.47     10.23 o 
  -8   3   2      113.77       98.40      9.62 o 
  -7   3   2      798.58      766.42     21.34 o 
  -6   3   2        0.14      144.31     34.37 o 
  -5   3   2       12.64       14.88      3.03 o 
  -4   3   2      294.44      252.32      4.76 o 
  -3   3   2      309.49      439.09      6.87 o 
  -2   3   2     3150.77     6873.95   1063.26 o 
  -1   3   2      852.98     4375.11    292.62 o 
   0   3   2     6931.76    10341.44    125.87 o 
   1   3   2    15490.69    17973.14    590.26 o 
   2   3   2      117.34       63.34      2.41 o 
   3   3   2     7031.15     7272.59     57.33 o 
   4   3   2      321.19      417.07      6.83 o 
   5   3   2      667.97      623.02     22.04 o 
   6   3   2      450.52      408.73      7.98 o 
   7   3   2       97.13       87.19      4.17 o 
   8   3   2       44.82       55.06      4.75 o 
   9   3   2       95.97       99.46      6.58 o 
  -9   4   2       18.63       13.10     10.58 o 
  -8   4   2       19.09       20.72      8.87 o 
  -7   4   2       61.56       58.06      8.30 o 
  -6   4   2      598.01      867.91    137.72 o 
  -5   4   2      217.90      189.26     12.43 o 
  -4   4   2      519.55      518.91      4.51 o 
  -3   4   2      311.74      330.89      7.19 o 
  -2   4   2     2497.52     2393.63     38.05 o 
  -1   4   2     3903.71     7425.42     62.36 o 
   0   4   2        8.34     3744.31    856.57 o 
   1   4   2      386.18     2878.41    497.19 o 
   2   4   2       88.44       85.38      1.92 o 
   3   4   2     1762.95     1735.09     29.41 o 
   4   4   2     2648.45     2740.79     26.99 o 
   5   4   2      522.00      482.83      5.58 o 
   6   4   2       46.74       37.87      2.94 o 
   7   4   2        5.71        5.55      3.45 o 
   8   4   2      290.72      258.01      6.58 o 
   9   4   2      138.10      138.28      6.87 o 
  -8   5   2       30.66       27.39     12.15 o 
  -7   5   2      148.88      171.71      8.28 o 
  -6   5   2      191.14      189.00     14.06 o 
  -5   5   2       44.00       61.07      8.67 o 
  -4   5   2      514.13      577.74      8.07 o 
  -3   5   2     5231.34     5335.85     44.28 o 
  -2   5   2      566.87      559.89      9.98 o 
   0   5   2      214.77     3311.42    461.09 o 
   1   5   2      338.64      392.65      7.26 o 
   2   5   2     1285.26     1338.78      7.83 o 
   3   5   2      326.41      324.91      9.91 o 
   4   5   2     3349.62     3301.99     16.24 o 
   5   5   2      725.89      719.89      8.78 o 
   6   5   2        4.61        2.90      2.53 o 
   7   5   2        1.58        1.40      3.13 o 
   8   5   2       15.63       18.78      5.63 o 
   9   5   2      108.00       99.29      6.66 o 
  -9   6   2        4.13        3.91     14.06 o 
  -8   6   2       16.28       15.27      9.59 o 
  -7   6   2        2.98     1129.10    310.34 o 
  -6   6   2        7.73       10.07      2.88 o 
  -5   6   2      384.56      528.79     72.83 o 
  -4   6   2     2857.19     2741.02     26.95 o 
  -3   6   2      856.51      942.05     14.18 o 
  -2   6   2     4734.74     4477.38    170.54 o 
  -1   6   2      363.16      375.42     22.99 o 
   0   6   2     9074.01    10079.26    430.58 o 
   1   6   2      177.71      226.64      4.95 o 
   2   6   2     1155.84     1152.74     15.01 o 
   3   6   2      753.43      693.73      5.31 o 
   4   6   2      325.47      313.77      5.97 o 
   5   6   2      608.25      605.40      3.39 o 
   6   6   2       27.37       26.95      2.44 o 
   7   6   2       74.30       73.12      2.88 o 
   8   6   2        0.02        1.25      5.56 o 
   9   6   2       10.09        2.34      7.58 o 
  -9   7   2       18.15       16.06     10.28 o 
  -8   7   2       59.79       75.62     16.32 o 
  -7   7   2      595.68      590.41     15.17 o 
  -6   7   2      235.13      230.50      5.72 o 
  -5   7   2       97.29      109.11      5.04 o 
  -4   7   2       10.03       12.09      2.81 o 
  -3   7   2     1879.06     1926.00     12.98 o 
  -2   7   2      757.35      702.20      8.34 o 
  -1   7   2      415.31      451.57      6.59 o 
   0   7   2      164.02      159.10      8.35 o 
   1   7   2     2304.38     2404.37     76.49 o 
   2   7   2      270.28      273.40      6.20 o 
   3   7   2      495.09      530.51      7.75 o 
   4   7   2     2407.81     2208.90     13.62 o 
   5   7   2      406.28      433.16      4.40 o 
   6   7   2      375.26      339.16      3.48 o 
   7   7   2       50.54       44.65      4.08 o 
   8   7   2        5.80       16.03      5.68 o 
   9   7   2        4.10        9.10      9.85 o 
  -9   8   2       85.44      102.31     10.42 o 
  -8   8   2        2.33        6.40      7.85 o 
  -7   8   2      336.71      628.86    150.79 o 
  -6   8   2        0.00        0.96      1.97 o 
  -5   8   2      344.86      345.36      7.88 o 
  -4   8   2      158.59      151.49      3.62 o 
  -3   8   2     3416.93     3520.41     46.89 o 
  -2   8   2     4290.99     4364.90     27.24 o 
  -1   8   2     6340.06     6494.04     70.72 o 
   0   8   2      425.60      532.81     10.97 o 
   1   8   2      865.61      926.03     17.85 o 
   2   8   2      402.98      327.45      5.35 o 
   3   8   2      251.19      287.81      2.24 o 
   4   8   2     1967.28     2026.59     22.29 o 
   5   8   2       76.63       76.74      2.82 o 
   6   8   2        5.68        4.74      2.67 o 
   7   8   2       17.22       22.00      3.86 o 
   8   8   2        3.30        6.47      5.53 o 
   9   8   2       37.39       45.55      7.84 o 
  -9   9   2      113.66      117.14     11.63 o 
  -8   9   2       30.96       31.02      9.20 o 
  -7   9   2        6.73       24.90      7.98 o 
  -6   9   2      310.91      317.89      4.39 o 
  -5   9   2      271.81      262.00      5.94 o 
  -4   9   2      111.13      149.10     10.91 o 
  -3   9   2     2087.46     2197.85     11.67 o 
  -2   9   2      445.02      515.27      7.48 o 
  -1   9   2     4620.46     4358.21     43.26 o 
   0   9   2     4506.35     4522.34     71.20 o 
   1   9   2     1092.53     1018.53     14.02 o 
   2   9   2      247.95      286.68      8.15 o 
   3   9   2       85.34       95.02      3.30 o 
   4   9   2       25.98       34.50      2.92 o 
   5   9   2       11.99       15.11      2.82 o 
   6   9   2      235.53      213.44      3.62 o 
   7   9   2        7.35        6.07      3.62 o 
   8   9   2      183.11      196.49      5.97 o 
  -9  10   2       24.20       20.38     10.73 o 
  -8  10   2        2.57       11.67     15.32 o 
  -7  10   2      794.43      797.37     46.19 o 
  -6  10   2       56.77       58.58      2.57 o 
  -5  10   2        0.25       -0.26      2.41 o 
  -4  10   2      265.99      590.40    114.93 o 
  -3  10   2        9.08        5.10      2.81 o 
  -2  10   2     3251.47     3239.86     28.80 o 
  -1  10   2      616.49      606.59     10.86 o 
   0  10   2      769.09      708.51     17.71 o 
   1  10   2        4.35        6.90      1.49 o 
   2  10   2     1266.36     1250.75     11.81 o 
   3  10   2      820.36      803.66     10.27 o 
   4  10   2        1.23        5.69      2.73 o 
   5  10   2        0.02        5.87      3.09 o 
   6  10   2       54.53       49.98      3.49 o 
   7  10   2       49.20       56.81      4.24 o 
   8  10   2       14.42        3.74      5.33 o 
  -9  11   2       11.31       18.79     10.29 o 
  -8  11   2       15.48       11.92      9.61 o 
  -7  11   2      346.71      381.88     18.15 o 
  -6  11   2       28.71       29.68      2.55 o 
  -5  11   2        9.86        8.44      2.56 o 
  -4  11   2      391.69      413.67     11.42 o 
  -3  11   2     2893.52     2919.71     41.02 o 
  -2  11   2     3954.11     3965.13     43.67 o 
  -1  11   2     2656.12     2833.41     34.18 o 
   0  11   2        3.44        1.64      2.32 o 
   1  11   2     1136.30     1127.98     26.99 o 
   2  11   2      467.25      402.45      8.59 o 
   3  11   2        0.81        0.93      1.37 o 
   4  11   2     1077.69     1062.65     13.86 o 
   5  11   2      988.83     1008.33     15.56 o 
   6  11   2      354.06      348.94      5.38 o 
   7  11   2      238.81      233.04      6.13 o 
   8  11   2        0.35        1.50      6.04 o 
  -9  12   2       12.02       10.29     10.06 o 
  -8  12   2        3.51        7.26      9.28 o 
  -7  12   2      556.94      618.63     50.18 o 
  -6  12   2      539.51      515.66     10.81 o 
  -5  12   2      117.62      112.75      3.95 o 
  -4  12   2      138.26      140.92      8.20 o 
  -3  12   2      209.85      189.06      3.65 o 
  -2  12   2     2306.21     2202.95     26.42 o 
  -1  12   2     2093.17     1976.24     13.32 o 
   0  12   2      221.48      175.22      2.86 o 
   1  12   2       19.10       16.06      2.99 o 
   2  12   2      338.67      296.60      8.19 o 
   3  12   2     1597.05     1446.07     23.68 o 
   4  12   2       76.44       76.69      3.73 o 
   5  12   2      233.01      216.08      3.86 o 
   6  12   2      242.73      244.46      4.10 o 
   7  12   2       65.73       64.28      6.28 o 
   8  12   2       97.01       88.99      6.63 o 
  -9  13   2       61.55       74.78     11.23 o 
  -8  13   2       54.56       73.49     25.47 o 
  -7  13   2      155.85      145.11      9.07 o 
  -6  13   2      101.53       97.01      5.82 o 
  -5  13   2     1807.40     1730.10     26.35 o 
  -4  13   2        8.98       20.13      4.82 o 
  -3  13   2       12.64       21.10      3.19 o 
  -2  13   2      251.06      365.25      7.70 o 
  -1  13   2     2293.40     2449.02     13.83 o 
   0  13   2      620.77      579.46     12.46 o 
   1  13   2       28.84       30.05      2.35 o 
   2  13   2      633.65      539.58     12.03 o 
   3  13   2      422.69      399.08      9.28 o 
   4  13   2      722.11      712.36     10.93 o 
   5  13   2       42.70       48.76      4.45 o 
   6  13   2        0.08        0.60      3.80 o 
   7  13   2       11.23       20.86      6.08 o 
   8  13   2       85.56       87.71      9.38 o 
  -8  14   2        1.23       16.05     14.55 o 
  -7  14   2      165.38      164.23     12.86 o 
  -6  14   2      322.29      318.34      6.09 o 
  -5  14   2       61.06       68.92      4.97 o 
  -4  14   2      277.42      289.45      8.23 o 
  -3  14   2       50.26       69.22      7.52 o 
  -2  14   2     2533.34     2529.03     26.90 o 
  -1  14   2     1223.23     1061.57      7.31 o 
   0  14   2      628.44      494.04      8.85 o 
   1  14   2        7.48        6.48      2.45 o 
   2  14   2       54.29       61.69      2.89 o 
   3  14   2        9.93        6.93      2.20 o 
   4  14   2       92.07       96.88      3.53 o 
   5  14   2       31.73       29.96      3.57 o 
   6  14   2        0.14        3.74      3.50 o 
   7  14   2       81.68       96.51      9.63 o 
   8  14   2        0.57        0.23      9.11 o 
  -8  15   2       67.98       68.61     10.13 o 
  -7  15   2       24.14       31.51      6.68 o 
  -6  15   2      315.46      299.02      6.36 o 
  -5  15   2       32.60       33.63      5.08 o 
  -4  15   2      133.50      163.97      5.49 o 
  -3  15   2      585.09      607.12      6.88 o 
  -2  15   2     3035.91     3057.41     26.04 o 
  -1  15   2      226.64      193.80      4.80 o 
   0  15   2     2791.59     2808.68     46.69 o 
   1  15   2     1558.30     1564.36     17.13 o 
   2  15   2       90.68      100.06      3.78 o 
   3  15   2      159.73      140.02      4.52 o 
   4  15   2      102.90       96.16      2.96 o 
   5  15   2       35.15       33.32      3.66 o 
   6  15   2        5.79        8.46      4.04 o 
   7  15   2       20.11       27.29      6.45 o 
   8  15   2       79.24       88.45      9.74 o 
  -8  16   2       14.91        7.26      9.98 o 
  -7  16   2        4.41       13.54     13.26 o 
  -6  16   2       23.10       33.93      5.46 o 
  -5  16   2      112.16      117.06      5.15 o 
  -3  16   2       73.00       98.65      7.47 o 
  -2  16   2      260.90      281.12      8.26 o 
  -1  16   2      112.93      129.02      3.85 o 
   0  16   2      850.13      852.13     12.03 o 
   1  16   2      290.04      310.34      5.06 o 
   2  16   2       14.84       13.38      2.33 o 
   3  16   2      707.96      594.80     14.14 o 
   4  16   2      213.83      211.30      6.28 o 
   5  16   2       70.32       69.74      3.78 o 
   6  16   2        8.88        7.52      3.77 o 
   7  16   2        5.63        5.63      8.55 o 
   8  16   2        0.19       -0.37      9.00 o 
  -8  17   2      133.05      112.73      8.54 o 
  -7  17   2       19.22       14.26      6.19 o 
  -6  17   2       62.79       54.07      4.74 o 
  -5  17   2       13.34       15.49      4.82 o 
  -4  17   2        7.59        0.67      7.01 o 
  -3  17   2     1388.19     1475.94     19.92 o 
  -2  17   2       44.07       44.92      3.49 o 
  -1  17   2      664.50      634.74      8.06 o 
   0  17   2      147.26      138.90      4.83 o 
   1  17   2      380.36      397.97      6.99 o 
   2  17   2      825.85      804.26     19.57 o 
   3  17   2       55.89       63.16      2.37 o 
   4  17   2      292.13      315.36      9.92 o 
   5  17   2      100.62       94.77      4.21 o 
   6  17   2        6.76        6.95      4.24 o 
   7  17   2        0.16        7.79     10.47 o 
  -8  18   2       42.50       29.58      9.81 o 
  -7  18   2        0.10        5.91      6.87 o 
  -6  18   2      117.69      107.71      5.28 o 
  -5  18   2       89.33       71.90      4.93 o 
  -4  18   2      345.26      341.72     10.11 o 
  -3  18   2       50.77       64.88      5.82 o 
  -2  18   2      844.95      799.28     10.42 o 
  -1  18   2       62.03       62.44      4.12 o 
   0  18   2        1.25        2.91      3.81 o 
   1  18   2        8.56       10.03      3.37 o 
   2  18   2        0.76       -0.97      2.77 o 
   3  18   2       37.74       37.59      3.25 o 
   4  18   2     1574.09     1485.57     17.86 o 
   5  18   2       70.47       63.84      3.26 o 
   6  18   2       78.07       79.75      6.85 o 
   7  18   2       92.88       98.39      9.16 o 
  -8  19   2        0.06        2.26     10.29 o 
  -7  19   2        0.35        9.54      7.89 o 
  -6  19   2      107.52       95.94      6.01 o 
  -5  19   2        3.02       -2.11      4.68 o 
  -4  19   2       68.61       75.53      5.07 o 
  -3  19   2      139.79      209.52     22.33 o 
  -2  19   2     1303.44     1172.10      7.48 o 
  -1  19   2      495.28      467.22      5.74 o 
   0  19   2        0.66        7.61      4.41 o 
   1  19   2       21.71       28.16      4.16 o 
   2  19   2       28.62       27.43      4.88 o 
   3  19   2      186.55      173.09      7.43 o 
   4  19   2      232.11      228.95      5.28 o 
   5  19   2      211.17      199.57      5.59 o 
   6  19   2       10.22        9.35      6.70 o 
   7  19   2        2.06       22.82     15.60 o 
  -7  20   2      242.05      253.15      8.34 o 
  -6  20   2        0.82        2.70      6.24 o 
  -5  20   2       15.03       11.28      5.49 o 
  -4  20   2      127.25      126.59      8.60 o 
  -3  20   2      369.89      445.30     30.91 o 
  -2  20   2      813.87      775.70      8.66 o 
  -1  20   2      276.92      274.40      5.96 o 
   0  20   2      100.58      114.30      4.40 o 
   1  20   2        6.21        4.25      4.30 o 
   2  20   2      528.11      527.25     13.53 o 
   3  20   2      289.99      247.07      7.41 o 
   4  20   2     1369.06     1297.69     14.58 o 
   5  20   2       19.48       22.79      4.77 o 
   6  20   2       89.38      101.67      8.03 o 
   7  20   2        0.38        5.97     11.59 o 
  -7  21   2      125.94      118.63      7.36 o 
  -6  21   2      203.15      210.32      6.82 o 
  -5  21   2      511.25      479.35      7.42 o 
  -4  21   2       16.57       15.25      3.10 o 
  -3  21   2      510.56      577.82     42.03 o 
  -2  21   2       73.91       74.46      6.88 o 
  -1  21   2       16.39       15.32      5.08 o 
   0  21   2       99.34       95.87      8.87 o 
   1  21   2        0.81       10.93      6.02 o 
   2  21   2      388.46      366.39      8.10 o 
   3  21   2      881.33      798.44      9.65 o 
   4  21   2      626.61      587.27     13.81 o 
   5  21   2      498.48      499.06      7.87 o 
   6  21   2       14.74        9.01      8.01 o 
   7  21   2        0.65        5.01     14.74 o 
  -7  22   2       39.96       30.74      6.88 o 
  -6  22   2      111.72      104.87      6.55 o 
  -5  22   2       10.18        6.84      5.82 o 
  -4  22   2      467.45      423.78      7.92 o 
  -3  22   2      468.05      758.64    133.52 o 
  -2  22   2        3.83        4.36      5.69 o 
  -1  22   2      841.69      761.32      7.13 o 
   0  22   2      428.37      385.16     12.67 o 
   1  22   2      252.18      263.95     26.42 o 
   2  22   2     1810.21     1715.82     34.86 o 
   3  22   2     1396.69     1328.73     13.36 o 
   4  22   2      366.79      355.82     10.53 o 
   5  22   2       13.83       15.17      6.35 o 
   6  22   2      124.26      139.23     10.74 o 
  -7  23   2        0.17       -0.26     11.14 o 
  -6  23   2       28.16       23.78      6.02 o 
  -5  23   2       48.17       33.40      6.17 o 
  -4  23   2      234.17      234.30      5.85 o 
  -3  23   2      446.01      603.63     53.36 o 
  -2  23   2       91.63       80.43      6.13 o 
  -1  23   2     1012.83      997.97     11.83 o 
   0  23   2      132.20      143.90      7.40 o 
   1  23   2     1641.97     1688.49     52.00 o 
   2  23   2      122.75      140.70      7.51 o 
   3  23   2      359.34      359.97      8.59 o 
   4  23   2       13.98       17.21      5.14 o 
   5  23   2       14.65       15.92      6.27 o 
   6  23   2       30.73       34.37      8.36 o 
  -6  24   2       49.58       52.79      6.46 o 
  -5  24   2       43.88       32.74      5.93 o 
  -4  24   2       65.46       63.83      5.32 o 
  -3  24   2      522.91      611.90     40.49 o 
  -2  24   2      206.07      222.28     16.05 o 
  -1  24   2        0.04       19.98      5.80 o 
   0  24   2      516.63      510.41     10.23 o 
   1  24   2      123.01      125.99      6.39 o 
   2  24   2       92.11       78.82      6.21 o 
   3  24   2        0.40        2.03      3.40 o 
   4  24   2      140.83      141.80      6.94 o 
   5  24   2      345.11      316.94     13.93 o 
   6  24   2        6.92       10.16      8.55 o 
  -6  25   2      122.33      108.21      7.06 o 
  -5  25   2       69.12       75.23      6.57 o 
  -4  25   2        0.05        3.86      5.16 o 
  -3  25   2       83.44      120.82      7.37 o 
  -2  25   2      221.84      216.52      8.10 o 
  -1  25   2        4.51        0.54      5.61 o 
   0  25   2       36.46       32.53      6.46 o 
   1  25   2      178.81      177.03      6.67 o 
   2  25   2        7.08        1.82      4.74 o 
   3  25   2       85.40       78.22      6.57 o 
   4  25   2       32.51       35.63      7.02 o 
   5  25   2       16.01       11.54      8.22 o 
  -5  26   2        3.81        4.29      7.01 o 
  -4  26   2       19.11       15.95      5.42 o 
  -3  26   2        0.10        3.17      7.05 o 
  -2  26   2        8.71       35.06      9.30 o 
  -1  26   2       40.04       41.26      7.17 o 
   0  26   2      118.79      111.35      6.62 o 
   1  26   2        2.57        8.23      6.63 o 
   2  26   2        9.14        3.87     11.03 o 
   3  26   2       26.06       27.05      5.30 o 
   4  26   2        3.03       11.81      7.18 o 
   5  26   2        0.14       10.35      9.01 o 
  -5  27   2       60.69       64.32      6.47 o 
  -4  27   2       54.30       59.55      6.11 o 
  -3  27   2       87.44      103.49      8.98 o 
  -2  27   2       34.00      116.27     29.91 o 
  -1  27   2      130.39      111.82     10.12 o 
   0  27   2      236.56      217.41      8.40 o 
   1  27   2       56.25       55.79     11.35 o 
   2  27   2      180.01      182.08     16.97 o 
   3  27   2       95.83       81.38      5.66 o 
   4  27   2      333.70      345.67     13.33 o 
   5  27   2       21.60       19.13      8.82 o 
  -5  28   2        0.01       13.06      9.51 o 
  -4  28   2        0.19        4.79     11.79 o 
  -3  28   2       36.16       43.68      6.85 o 
  -2  28   2       23.42       53.86      9.30 o 
  -1  28   2        0.15        7.57      9.98 o 
   0  28   2      227.42      237.22     11.67 o 
   1  28   2        9.73       10.10     14.36 o 
   2  28   2      159.44      173.86      8.47 o 
   3  28   2        9.63       17.90      8.63 o 
   4  28   2       10.31       28.66      7.65 o 
  -4  29   2       29.58       35.20      9.51 o 
  -3  29   2        2.08       10.89      6.67 o 
  -2  29   2        2.28       10.74     11.32 o 
  -1  29   2        1.68       -1.97     10.09 o 
   0  29   2       12.92        6.34     11.03 o 
   1  29   2      302.49      360.02     14.16 o 
   2  29   2        0.70       10.48      7.59 o 
   3  29   2       81.19      111.20      9.28 o 
  -3  30   2       54.85       55.39      7.40 o 
  -2  30   2       16.68       26.00     11.05 o 
  -1  30   2        0.46        6.78     10.37 o 
   0  30   2      105.66       99.85     11.65 o 
   1  30   2       16.45       21.34     11.05 o 
   2  30   2       30.44       35.20      7.96 o 
   3  30   2      163.04      170.36     12.15 o 
  -3  31   2       82.44      108.84     10.69 o 
  -2  31   2        1.54        8.15      7.65 o 
  -1  31   2      111.29      148.46     11.47 o 
   0  31   2       36.18       43.46     11.36 o 
   1  31   2      157.54      164.49     12.34 o 
   2  31   2       21.28       27.25      9.24 o 
  -1  32   2        0.84        0.31     10.56 o 
   0  32   2      162.51      182.42     12.76 o 
   1  32   2        2.96        1.28      8.48 o 
  -9   1   3        0.05        0.06     14.49 o 
  -7   1   3      589.26      502.37     24.75 o 
  -6   1   3      400.12      371.32     16.53 o 
  -5   1   3     2062.18     2322.19     22.50 o 
  -4   1   3     2867.04     2822.50     41.07 o 
  -3   1   3     8947.37     9419.62     64.17 o 
  -2   1   3     2999.72     2899.95     49.55 o 
  -1   1   3       36.83     1891.14   1018.41 o 
   1   1   3      887.51     1152.62    194.44 o 
   2   1   3      415.22      435.70      7.00 o 
   3   1   3     7378.98     7294.16     73.88 o 
   4   1   3      620.56      659.32      7.13 o 
   5   1   3      168.79      165.47     10.78 o 
   6   1   3      286.24      277.84      4.77 o 
   7   1   3       88.08       82.01      6.05 o 
   8   1   3        9.01       11.54      4.86 o 
   9   1   3       29.27       28.11      7.86 o 
  -9   2   3        6.17       -3.82     10.23 o 
  -8   2   3        0.17       -2.71      9.44 o 
  -7   2   3       36.33       42.45      9.95 o 
  -6   2   3      952.29      905.81     17.67 o 
  -5   2   3     1833.67     1813.18     23.33 o 
  -4   2   3     1875.47     2050.70     21.78 o 
  -3   2   3     1891.95     1671.24     17.44 o 
  -2   2   3      696.61      785.52     18.56 o 
  -1   2   3     2463.48     7250.46   1525.22 o 
   0   2   3     3695.19     6629.53   1321.22 o 
   1   2   3     3525.76     3700.73     28.75 o 
   2   2   3     2696.76     2499.21     25.22 o 
   3   2   3      407.14      340.89      6.70 o 
   4   2   3     1453.20     1380.15     20.71 o 
   5   2   3       40.49       31.07      3.84 o 
   6   2   3      138.23      122.85      3.19 o 
   7   2   3      361.58      323.01      6.74 o 
   8   2   3       30.79       20.51      5.64 o 
   9   2   3       20.31       21.88      7.98 o 
  -9   3   3        4.18       14.25      9.83 o 
  -8   3   3       18.88       18.37      8.92 o 
  -7   3   3     1186.07     1122.68     18.23 o 
  -6   3   3      857.36      880.60     14.91 o 
  -5   3   3      722.54      857.54     18.40 o 
  -4   3   3       27.14       51.23      6.95 o 
  -3   3   3     5925.36     5766.44    133.29 o 
  -2   3   3      529.63      577.56     10.94 o 
  -1   3   3     1396.41     1273.22     10.50 o 
   0   3   3    10746.16    11073.01    209.42 o 
   1   3   3    19543.71    19376.39     76.77 o 
   2   3   3       51.83       65.13      3.53 o 
   3   3   3     4903.16     4784.72     44.85 o 
   4   3   3     1263.01     1251.74     10.00 o 
   5   3   3      219.20      220.34      7.69 o 
   6   3   3      736.65      697.29      6.94 o 
   7   3   3        4.37        4.59      3.56 o 
   8   3   3        6.36        2.98      5.67 o 
  -9   4   3      445.83      475.23     13.06 o 
  -8   4   3      238.47      262.85     11.28 o 
  -7   4   3      346.19      332.04      5.19 o 
  -6   4   3      669.53      703.90     13.45 o 
  -5   4   3      252.10      291.36      8.34 o 
  -4   4   3      955.81      921.60      6.27 o 
  -3   4   3     3225.73     3393.79     19.25 o 
  -2   4   3     2479.38     2168.82     22.56 o 
  -1   4   3     3834.08     3355.64     43.11 o 
   0   4   3    13315.83    15425.77    724.56 o 
   1   4   3     7533.44     7212.81    161.42 o 
   2   4   3     1846.85     1713.01     16.95 o 
   3   4   3       20.16       19.66      2.19 o 
   4   4   3     3535.84     3438.93     44.59 o 
   5   4   3      103.35      106.23      2.58 o 
   6   4   3      976.44      953.46      7.93 o 
   7   4   3      192.57      201.22      3.95 o 
   8   4   3       41.99       41.61      5.93 o 
  -9   5   3      298.41      326.24     12.76 o 
  -8   5   3       11.44       -0.54      9.14 o 
  -7   5   3       63.34       61.22      3.66 o 
  -6   5   3       82.82       79.09      3.38 o 
  -5   5   3       22.97       31.93      5.62 o 
  -4   5   3      947.10     1109.93     11.53 o 
  -3   5   3        8.76        2.06      2.95 o 
  -2   5   3        2.79       -2.69      2.69 o 
  -1   5   3      359.28      289.33     10.17 o 
   0   5   3     9633.63     9671.20     78.35 o 
   1   5   3     2498.24     2373.14     38.68 o 
   2   5   3       91.03       89.98      2.06 o 
   3   5   3       14.70       17.21      2.16 o 
   4   5   3      186.13      228.95      8.13 o 
   5   5   3       47.32       54.40      2.22 o 
   6   5   3       37.22       39.28      2.43 o 
   7   5   3      158.19      168.70      3.16 o 
   8   5   3       11.23        9.50      5.82 o 
  -9   6   3        6.43        1.46     10.74 o 
  -8   6   3       98.18       76.41     10.61 o 
  -7   6   3      651.67      633.09      5.14 o 
  -6   6   3       89.60      106.63      5.14 o 
  -5   6   3     2614.32     2568.21     33.09 o 
  -4   6   3      110.66      128.00      2.76 o 
  -3   6   3     2068.40     1999.50     30.23 o 
  -2   6   3     1809.65     1774.28     18.02 o 
  -1   6   3        9.11       14.47      3.35 o 
   0   6   3      338.66      447.96     13.63 o 
   1   6   3      758.22      680.14     20.75 o 
   2   6   3       64.58      106.06      3.20 o 
   3   6   3       10.01       10.25      2.16 o 
   4   6   3     1416.24     1379.85     11.02 o 
   5   6   3      512.94      499.11      6.05 o 
   6   6   3      887.53      808.10      9.17 o 
   7   6   3        2.82        4.09      2.81 o 
   8   6   3      158.62      169.39      6.51 o 
  -9   7   3        7.18        2.35     10.05 o 
  -8   7   3      119.89      112.50      5.77 o 
  -7   7   3      227.18      200.34      3.10 o 
  -6   7   3      833.72      820.64     15.79 o 
  -5   7   3      513.38      490.09     11.11 o 
  -4   7   3       58.66       32.80      3.39 o 
  -3   7   3      360.99      308.52      5.88 o 
  -2   7   3     1495.40     1299.11     11.48 o 
  -1   7   3       32.87       52.44      2.78 o 
   0   7   3       41.41       32.15      2.02 o 
   1   7   3      154.79      210.55      8.67 o 
   2   7   3      202.29      194.97      5.85 o 
   3   7   3     5928.06     5633.24     66.47 o 
   4   7   3      215.46      209.82      3.06 o 
   5   7   3      797.18      738.08      4.35 o 
   6   7   3      690.97      644.60      4.99 o 
   7   7   3      174.89      169.70      3.93 o 
   8   7   3       43.94       42.15      5.42 o 
  -9   8   3        0.38        8.25     13.87 o 
  -8   8   3        1.68        8.54      4.51 o 
  -7   8   3       83.74       84.90      5.93 o 
  -6   8   3       37.81       40.68      4.01 o 
  -5   8   3       41.46       36.61      2.95 o 
  -4   8   3     1097.72     1082.15     12.44 o 
  -3   8   3       35.68       30.62      3.14 o 
  -2   8   3      925.22      986.93      5.01 o 
  -1   8   3      298.86      319.89      6.60 o 
   0   8   3     2062.87     2191.84     54.74 o 
   1   8   3     1448.91     1416.82     33.58 o 
   2   8   3     4723.93     4754.16     72.26 o 
   3   8   3      305.66      270.06      9.47 o 
   4   8   3      948.57      896.13      9.18 o 
   5   8   3      244.47      232.99      3.40 o 
   6   8   3       14.65       11.48      3.39 o 
   7   8   3      117.58      121.38      4.65 o 
   8   8   3       71.86       79.29      5.52 o 
  -9   9   3       46.23       41.06     11.20 o 
  -8   9   3       82.54       87.15      5.37 o 
  -7   9   3      393.62      403.04      4.79 o 
  -6   9   3        5.84       10.64      3.27 o 
  -5   9   3       77.73       78.27      3.20 o 
  -4   9   3     1271.20     1172.10     14.31 o 
  -3   9   3     1081.91     1048.60      6.09 o 
  -2   9   3        8.01        5.91      2.43 o 
  -1   9   3      424.93      372.09      6.44 o 
   0   9   3      782.77      840.39     24.31 o 
   1   9   3        6.60        5.90      3.75 o 
   2   9   3     1302.57     1307.79     27.68 o 
   3   9   3     2798.39     2877.11     50.26 o 
   4   9   3       30.33       32.26      2.38 o 
   5   9   3       59.25       67.01      3.07 o 
   6   9   3       10.11       11.98      3.08 o 
   7   9   3       58.58       66.33      2.92 o 
   8   9   3       39.27       46.96      5.34 o 
  -9  10   3       55.24       58.98     10.91 o 
  -8  10   3      399.37      403.45      7.26 o 
  -7  10   3        0.37        3.93      2.93 o 
  -6  10   3      117.85      114.80      4.03 o 
  -5  10   3      154.30      156.31      4.09 o 
  -4  10   3       39.16       32.43      3.29 o 
  -3  10   3     2604.98     2565.10     20.46 o 
  -2  10   3     2305.17     2273.95     13.82 o 
  -1  10   3     1235.86     1457.66     21.30 o 
   0  10   3    10985.47    11111.61    306.01 o 
   1  10   3        6.01       20.97      3.64 o 
   2  10   3      459.60      514.06      8.48 o 
   3  10   3        0.04        4.20      1.72 o 
   4  10   3      467.22      464.26     16.15 o 
   5  10   3       47.81       58.41      3.30 o 
   6  10   3      177.30      202.43      3.61 o 
   7  10   3       79.57       84.46      3.60 o 
   8  10   3       69.77       66.28      7.75 o 
  -9  11   3       10.72       15.32     11.10 o 
  -8  11   3       19.03       10.81      7.00 o 
  -7  11   3        6.99        9.75      4.23 o 
  -6  11   3       33.87       39.15      4.09 o 
  -5  11   3      225.83      219.41      4.04 o 
  -4  11   3       96.05       83.21      3.47 o 
  -3  11   3      144.87      172.43      5.65 o 
  -2  11   3      909.23      823.63      6.88 o 
  -1  11   3      475.48      503.83      4.65 o 
   0  11   3        3.57       21.98      4.90 o 
   1  11   3      540.76      558.36     16.60 o 
   2  11   3        0.36       10.42      3.68 o 
   3  11   3      319.79      300.20      9.57 o 
   4  11   3      415.58      393.72     10.21 o 
   5  11   3      554.41      518.20      4.56 o 
   6  11   3       28.34       31.99      3.55 o 
   7  11   3       47.26       55.61      6.64 o 
   8  11   3        0.35        2.02      8.55 o 
  -9  12   3        1.99        5.11     11.37 o 
  -8  12   3       98.48      112.26     10.69 o 
  -7  12   3       11.35       13.66      3.12 o 
  -6  12   3       94.37       95.90      3.99 o 
  -5  12   3       87.18       81.98      3.84 o 
  -4  12   3       48.10       43.02      3.47 o 
  -3  12   3      374.25      373.24      6.68 o 
  -2  12   3     1975.22     2042.55     13.45 o 
  -1  12   3     2634.20     2696.67     11.43 o 
   0  12   3     5814.53     6175.92    126.59 o 
   1  12   3     1543.08     1828.38     38.12 o 
   2  12   3        0.05        3.63      2.86 o 
   3  12   3     1213.74     1068.48     23.36 o 
   4  12   3      151.95      125.21      4.32 o 
   5  12   3       29.88       24.10      4.54 o 
   6  12   3       36.03       39.90      3.52 o 
   7  12   3       83.08       76.26      4.69 o 
   8  12   3       21.00       23.23      8.88 o 
  -9  13   3      164.19      191.50     12.00 o 
  -8  13   3       11.60       17.82      9.85 o 
  -7  13   3      313.58      348.25      6.13 o 
  -6  13   3      495.34      445.32      4.80 o 
  -5  13   3      538.72      500.28      4.94 o 
  -4  13   3     1200.58     1183.23     11.83 o 
  -3  13   3     2020.96     1958.89     22.32 o 
  -2  13   3      152.05      156.35      3.28 o 
  -1  13   3     4046.72     4054.66     38.04 o 
   0  13   3      886.18     1061.28     22.02 o 
   1  13   3     4410.16     4874.18     88.81 o 
   2  13   3      252.43      262.79      5.88 o 
   3  13   3       25.13       28.79      2.67 o 
   4  13   3      526.03      495.11     17.33 o 
   5  13   3       21.12       18.80      4.41 o 
   6  13   3      169.41      164.66      4.61 o 
   7  13   3      131.54      146.21      6.88 o 
   8  13   3        5.54        7.52      8.62 o 
  -8  14   3       41.40       43.09      6.81 o 
  -7  14   3       69.90       69.14      6.97 o 
  -6  14   3      187.17      195.30      3.99 o 
  -5  14   3       97.48       87.36      3.98 o 
  -4  14   3       30.26       36.95      3.52 o 
  -3  14   3     1132.99     1171.42     10.55 o 
  -2  14   3        0.11       -2.90      2.90 o 
  -1  14   3       11.31        2.17      3.53 o 
   0  14   3       19.80       14.75      2.74 o 
   1  14   3     2848.58     2992.70     82.61 o 
   2  14   3        0.15        0.77      4.66 o 
   3  14   3     1539.07     1506.67     36.39 o 
   4  14   3      185.26      168.90      5.55 o 
   5  14   3       14.13        9.50      2.77 o 
   6  14   3       18.26       28.11      4.06 o 
   7  14   3       10.92       19.28      6.20 o 
   8  14   3      215.06      231.64      9.67 o 
  -8  15   3       22.72       18.24      6.85 o 
  -7  15   3       26.22       31.92      7.10 o 
  -6  15   3        7.39        9.36      6.38 o 
  -5  15   3        3.80        8.71      5.15 o 
  -4  15   3      201.38      217.74      4.49 o 
  -3  15   3      917.60      884.15     11.94 o 
  -2  15   3       12.21        3.96      3.23 o 
  -1  15   3        0.63        4.40      3.34 o 
   0  15   3      841.58      839.37     17.58 o 
   1  15   3       19.39       23.40      2.19 o 
   2  15   3      290.94      331.79      8.20 o 
   3  15   3     2256.29     2226.70     54.45 o 
   4  15   3       16.91       13.07      3.65 o 
   5  15   3      204.21      189.39      6.88 o 
   6  15   3      287.70      306.69      9.02 o 
   7  15   3       11.18       15.67      6.47 o 
  -8  16   3        0.14        7.86      7.22 o 
  -7  16   3      264.98      288.40      8.29 o 
  -6  16   3        8.49        8.55      5.27 o 
  -5  16   3     1387.29     1327.68     21.60 o 
  -4  16   3       36.70       43.94      4.67 o 
  -3  16   3     2418.67     2322.78     21.33 o 
  -2  16   3       64.08       76.06      3.83 o 
  -1  16   3       57.66       56.56      3.63 o 
   0  16   3        6.71       15.72      4.37 o 
   1  16   3       39.41       51.42      2.54 o 
   2  16   3       57.10       60.42      3.79 o 
   3  16   3        0.54        5.60      3.58 o 
   4  16   3      711.11      690.92     10.76 o 
   5  16   3       99.36       88.75      8.03 o 
   6  16   3      828.48      851.95      8.47 o 
   7  16   3        7.64       24.18     16.86 o 
  -8  17   3        0.08        9.25     10.54 o 
  -7  17   3      227.37      227.39      8.51 o 
  -6  17   3     1120.94     1057.36     17.21 o 
  -5  17   3      181.23      187.94      5.54 o 
  -4  17   3     1728.57     1639.17     30.06 o 
  -3  17   3      640.80      668.40     10.93 o 
  -2  17   3      114.48      114.24      5.41 o 
  -1  17   3      262.71      235.13      5.53 o 
   0  17   3      872.37      830.66     15.21 o 
   1  17   3       17.75       19.08      2.68 o 
   2  17   3        0.67        5.69      5.88 o 
   3  17   3      892.07      869.14     22.92 o 
   4  17   3       12.16       15.78      4.85 o 
   5  17   3      192.85      204.49      6.52 o 
   6  17   3        0.08       13.10      7.26 o 
   7  17   3       34.45       11.50     17.17 o 
  -8  18   3      238.53      285.07     10.47 o 
  -7  18   3       20.19       24.96      6.85 o 
  -6  18   3      771.59      762.99     12.90 o 
  -5  18   3      113.36      104.82      5.32 o 
  -4  18   3      190.35      191.24      6.55 o 
  -3  18   3        5.78        7.93      4.58 o 
  -2  18   3     1249.16     1245.14     24.58 o 
  -1  18   3      557.67      534.26      7.48 o 
   0  18   3      840.71      799.52     17.26 o 
   1  18   3      648.91      604.43     17.87 o 
   2  18   3      228.00      230.10      7.26 o 
   3  18   3        3.95        7.74      4.23 o 
   4  18   3      465.71      416.18     16.59 o 
   5  18   3       24.05       33.28      5.96 o 
   6  18   3      165.26      166.59      8.30 o 
   7  18   3       64.82       71.73     12.07 o 
  -7  19   3      578.20      578.90     11.81 o 
  -6  19   3        3.82       11.32      6.16 o 
  -5  19   3      188.22      153.49      6.22 o 
  -4  19   3        2.37       -1.37     10.45 o 
  -3  19   3     1498.11     1469.20     32.27 o 
  -2  19   3      401.61      407.64      8.91 o 
  -1  19   3     1460.65     1495.99      9.61 o 
   0  19   3      881.93      933.19     16.14 o 
   1  19   3       12.71       14.40      3.88 o 
   2  19   3      397.47      393.11     15.81 o 
   3  19   3        5.95        3.57      4.56 o 
   4  19   3        2.78        5.50      2.39 o 
   5  19   3      316.73      308.52      7.33 o 
   6  19   3      159.64      140.98      8.33 o 
   7  19   3       27.55       29.09     13.45 o 
  -7  20   3        8.59       20.11      7.39 o 
  -6  20   3      317.92      319.13      7.46 o 
  -5  20   3      210.43      187.24      6.56 o 
  -4  20   3      555.18      528.34      8.90 o 
  -3  20   3        0.18       13.44      5.53 o 
  -2  20   3      904.34      869.89     13.73 o 
  -1  20   3      173.40      196.99     10.57 o 
   0  20   3      176.09      190.90      4.80 o 
   1  20   3     1034.43     1036.86     30.79 o 
   2  20   3      344.10      298.94     12.72 o 
   3  20   3        0.30       11.29      6.44 o 
   4  20   3      840.33      763.35     20.88 o 
   5  20   3      317.06      314.94      8.20 o 
   6  20   3       23.87       24.53      7.97 o 
  -7  21   3        0.39        3.40      7.22 o 
  -6  21   3       55.18       71.57      6.68 o 
  -5  21   3      300.34      267.72      6.90 o 
  -4  21   3      226.89      231.06      7.67 o 
  -3  21   3      105.18      119.12      7.95 o 
  -2  21   3     1064.48     1000.10     10.70 o 
  -1  21   3       18.50       18.09      5.55 o 
   0  21   3       60.85       63.62      5.79 o 
   1  21   3        1.96        1.83      5.13 o 
   2  21   3      208.39      184.87     10.65 o 
   3  21   3      709.68      734.50     26.59 o 
   4  21   3      251.90      241.44      7.73 o 
   5  21   3      450.66      472.68     15.60 o 
   6  21   3      107.60      101.11      8.69 o 
  -7  22   3      122.81      123.70      7.75 o 
  -6  22   3       42.03       24.16      6.49 o 
  -5  22   3      152.38      176.21      6.66 o 
  -4  22   3       57.43       41.88      1.59 o 
  -3  22   3      135.28      149.11      7.86 o 
  -2  22   3        5.78       -0.71      4.78 o 
  -1  22   3      485.91      454.43      9.17 o 
   0  22   3      278.24      218.75     16.50 o 
   1  22   3        0.04       -3.36      4.89 o 
   2  22   3       49.91       54.91      5.01 o 
   3  22   3      126.00      124.89      5.78 o 
   4  22   3      472.03      456.81     11.27 o 
   5  22   3        0.91       -1.41     10.45 o 
   6  22   3       18.16       23.10      8.45 o 
  -6  23   3      186.84      176.92      7.11 o 
  -5  23   3       25.92       19.91      6.18 o 
  -4  23   3        0.96       -3.81      7.65 o 
  -3  23   3      605.78      582.83     10.05 o 
  -2  23   3       72.40       60.40      4.92 o 
  -1  23   3       52.40       61.63      6.42 o 
   0  23   3       31.76       21.60      8.21 o 
   1  23   3       20.98       14.57      5.08 o 
   2  23   3       89.28       76.86      7.37 o 
   3  23   3      275.32      264.47      7.87 o 
   4  23   3      153.60      162.59      8.07 o 
   5  23   3       48.06       50.19      8.38 o 
   6  23   3      121.38      127.57     14.98 o 
  -6  24   3        1.18       13.18      6.63 o 
  -5  24   3       56.87       52.55      6.37 o 
  -4  24   3      296.80      264.14      8.57 o 
  -3  24   3      535.48      524.18      7.29 o 
  -2  24   3      562.18      510.92     12.30 o 
  -1  24   3        0.03        2.07      6.04 o 
   0  24   3      124.10      116.70      6.45 o 
   1  24   3       75.86       75.42      6.51 o 
   2  24   3      352.23      310.39      4.72 o 
   3  24   3       17.13       21.38     10.34 o 
   4  24   3      219.82      221.64      7.41 o 
   5  24   3       20.85       23.52      8.90 o 
  -6  25   3      105.86      104.63      7.19 o 
  -5  25   3      207.90      191.22      9.91 o 
  -4  25   3       29.41       42.94      5.58 o 
  -3  25   3        0.56        0.89      5.66 o 
  -2  25   3      339.10      317.10      7.98 o 
  -1  25   3        0.00        5.33      6.77 o 
   0  25   3       49.54       45.32      6.16 o 
   1  25   3      392.92      381.73     14.95 o 
   2  25   3       77.63       64.53     14.29 o 
   3  25   3      247.83      250.40     23.05 o 
   4  25   3      102.45       99.03      7.18 o 
   5  25   3       30.55       32.32      8.96 o 
  -5  26   3        0.80       -0.12      7.29 o 
  -4  26   3       20.77       15.96      5.63 o 
  -3  26   3        5.36        1.72      8.25 o 
  -2  26   3        2.36        4.44      7.60 o 
  -1  26   3       93.52       96.49      7.26 o 
   0  26   3        8.56       12.07      6.26 o 
   1  26   3        8.60        4.85     12.66 o 
   2  26   3      154.56      151.78     11.29 o 
   3  26   3        7.09        9.64     11.31 o 
   4  26   3        0.49        3.20      6.64 o 
   5  26   3      120.09      124.46     13.90 o 
  -5  27   3        0.41        2.20      7.31 o 
  -4  27   3       24.27       24.91      5.81 o 
  -3  27   3       51.24       48.76      6.75 o 
  -2  27   3       94.35       94.27      7.17 o 
  -1  27   3      138.99      139.81      9.67 o 
   0  27   3      503.98      484.37     14.10 o 
   1  27   3      117.45      133.74     12.68 o 
   2  27   3        3.98        9.96     11.71 o 
   3  27   3        4.61        9.71      8.11 o 
   4  27   3      112.50      103.33     11.43 o 
  -4  28   3       44.94       39.59      9.39 o 
  -3  28   3       15.47       10.59      6.72 o 
  -2  28   3        6.99       16.79      8.02 o 
  -1  28   3      110.99      114.81     10.39 o 
   0  28   3       90.51       80.01     10.19 o 
   1  28   3       63.91       66.46     11.26 o 
   2  28   3      155.75      176.17     12.45 o 
   3  28   3        9.74       15.48      8.72 o 
   4  28   3       56.39       62.70      9.28 o 
  -4  29   3       38.06       38.40      9.87 o 
  -3  29   3       86.89       87.45      7.47 o 
  -2  29   3        1.71       16.06      7.02 o 
  -1  29   3       39.75       33.97     10.55 o 
   0  29   3       19.98       17.57     11.07 o 
   1  29   3       27.73        9.48     11.81 o 
   2  29   3       19.33       17.35     11.64 o 
   3  29   3       91.54       89.63      8.74 o 
  -3  30   3       93.55      116.49      9.81 o 
  -2  30   3      105.16      108.79     10.50 o 
  -1  30   3        2.93       -1.18     18.70 o 
   0  30   3       13.09       12.76     12.47 o 
   1  30   3       26.02       27.36     10.87 o 
   2  30   3      218.79      250.14     13.01 o 
  -2  31   3       18.36       19.63      7.83 o 
  -1  31   3       10.86       18.48     12.21 o 
   0  31   3        6.83        2.53     11.89 o 
   1  31   3       96.60       85.80     12.72 o 
  -8   0   4      285.04      255.77     14.83 o 
  -7   0   4      490.86      515.55     16.23 o 
  -6   0   4      351.54      380.66     15.40 o 
  -5   0   4       26.94       30.80      6.41 o 
  -4   0   4     2171.83     2231.91     12.15 o 
  -3   0   4    13778.96    13792.19    194.64 o 
  -2   0   4     2924.53     2923.09     43.02 o 
  -1   0   4      280.71      240.84      7.82 o 
   0   0   4       73.88      135.01      3.90 o 
   1   0   4     2074.11     2078.53     18.33 o 
   2   0   4     4793.06     4553.26     35.40 o 
   3   0   4       22.73       30.02      2.90 o 
   4   0   4       34.33       42.49      3.87 o 
   5   0   4       13.87       30.54      6.57 o 
   6   0   4        0.76       -3.05      9.61 o 
   7   0   4       91.64       92.48      7.03 o 
   8   0   4        0.07        7.57      7.14 o 
  -9   1   4      176.30      173.21     12.01 o 
  -8   1   4       72.68       60.43      3.69 o 
  -7   1   4       10.09       15.49     10.27 o 
  -6   1   4      115.75      132.83      9.35 o 
  -5   1   4       87.06       89.53      7.73 o 
  -4   1   4     4427.47     4696.08     17.88 o 
  -3   1   4        5.78       10.50      5.54 o 
  -2   1   4      393.80      354.48      8.11 o 
  -1   1   4     3992.88     3836.96     34.70 o 
   0   1   4      107.03       97.98      3.34 o 
   1   1   4      217.89      198.62      4.47 o 
   2   1   4     2006.20     2046.00     16.49 o 
   3   1   4      745.03      758.40      9.02 o 
   4   1   4      200.35      210.82      8.71 o 
   5   1   4      942.53      932.70     22.76 o 
   6   1   4       14.42        7.87      4.33 o 
   7   1   4        2.18        2.28      2.23 o 
   8   1   4       92.45      104.37      5.02 o 
  -9   2   4        1.78       -0.15     10.11 o 
  -8   2   4       16.64       11.08      3.09 o 
  -7   2   4      447.34      386.47      6.56 o 
  -6   2   4     1596.10     1585.68     15.28 o 
  -5   2   4       99.67      121.00      4.65 o 
  -4   2   4     2102.31     2037.50     25.01 o 
  -3   2   4     4700.06     5116.12     83.27 o 
  -2   2   4       28.06       21.89      5.12 o 
  -1   2   4      723.00      793.02      9.69 o 
   0   2   4        9.25        7.24      3.15 o 
   1   2   4       89.83       62.54      2.29 o 
   2   2   4      160.39      176.12      2.50 o 
   3   2   4     1864.44     1655.80     13.04 o 
   4   2   4     1254.80     1248.51     17.09 o 
   5   2   4      283.56      309.47      6.04 o 
   6   2   4      170.46      183.60      4.98 o 
   7   2   4       21.58       21.94      2.32 o 
   8   2   4       86.54       78.59      6.02 o 
  -9   3   4       18.28       23.71     10.48 o 
  -8   3   4       14.18        8.01      3.56 o 
  -7   3   4       82.00       69.49      6.32 o 
  -6   3   4      402.73      373.25     26.80 o 
  -5   3   4      811.08      709.16     10.36 o 
  -4   3   4        8.84        7.75      9.95 o 
  -3   3   4     2294.23     2313.94     17.96 o 
  -2   3   4     1537.49     1515.89      6.13 o 
  -1   3   4      318.25      337.27      6.63 o 
   0   3   4     1451.46     1470.03     20.09 o 
   1   3   4      794.76      841.87      9.08 o 
   2   3   4      162.71      163.75      2.81 o 
   3   3   4      664.28      652.36      6.27 o 
   4   3   4      121.04      109.35      3.21 o 
   5   3   4       12.60       11.14      2.23 o 
   6   3   4       22.82       28.35      2.59 o 
   7   3   4        8.97        5.35      2.45 o 
   8   3   4       13.84       11.46      5.82 o 
  -9   4   4       99.06      111.05     11.52 o 
  -8   4   4        0.10       -4.29      4.29 o 
  -7   4   4       32.19       32.23      8.24 o 
  -6   4   4       52.70       77.91     15.18 o 
  -5   4   4      454.10      479.75      9.55 o 
  -4   4   4      267.26      310.17     14.14 o 
  -3   4   4      384.92      456.06     18.78 o 
  -2   4   4       41.59       55.96      2.60 o 
  -1   4   4       73.68       75.24      3.08 o 
   0   4   4      241.43      242.57      5.94 o 
   1   4   4     1823.58     1827.59     26.06 o 
   2   4   4      163.25      166.61      3.77 o 
   3   4   4       34.05       23.75      2.63 o 
   4   4   4      170.47      170.81      6.57 o 
   5   4   4       56.99       50.15      3.39 o 
   6   4   4      183.75      167.96      4.42 o 
   7   4   4       58.35       43.88      2.63 o 
   8   4   4       16.01       11.43      5.26 o 
  -9   5   4        6.93        9.40     14.02 o 
  -8   5   4        4.02        5.75      8.39 o 
  -7   5   4       80.37       76.85      3.94 o 
  -6   5   4        5.33        8.52      4.14 o 
  -5   5   4      336.47      307.41      4.98 o 
  -4   5   4        0.22        6.25      4.51 o 
  -3   5   4     2043.72     1938.45     15.89 o 
  -2   5   4      208.74      219.04      3.37 o 
  -1   5   4       68.37       70.53      3.04 o 
   0   5   4      268.14      260.05      5.42 o 
   1   5   4     3067.07     2872.14     12.08 o 
   2   5   4      206.10      233.39      2.95 o 
   3   5   4      167.84      177.47      3.21 o 
   4   5   4      137.90      140.53      3.29 o 
   5   5   4        4.73        5.62      3.34 o 
   6   5   4      427.88      391.07     10.00 o 
   7   5   4       20.67       19.87      3.50 o 
   8   5   4       42.09       21.04      5.28 o 
  -9   6   4      192.26      182.11     22.98 o 
  -8   6   4       10.46        9.45      5.06 o 
  -7   6   4      466.47      420.53      6.26 o 
  -6   6   4      898.53      911.58     14.88 o 
  -5   6   4        0.16        1.29      3.58 o 
  -4   6   4      713.37      704.84     17.28 o 
  -3   6   4      737.71      681.58      6.12 o 
  -2   6   4        0.48        3.43      2.87 o 
  -1   6   4      637.37      543.85      5.96 o 
   0   6   4      764.99      722.63     17.22 o 
   1   6   4     1001.61      883.77     30.06 o 
   2   6   4       70.12       65.43      2.82 o 
   3   6   4        3.62        3.78      2.63 o 
   4   6   4       60.20       55.73      3.13 o 
   5   6   4       48.54       43.70      3.45 o 
   6   6   4      362.18      353.16      9.67 o 
   7   6   4      209.12      188.18      5.19 o 
   8   6   4        0.77        1.60      5.88 o 
  -9   7   4        7.05        7.45     11.38 o 
  -8   7   4      288.35      284.20      6.63 o 
  -7   7   4       88.89       84.86      3.07 o 
  -6   7   4       74.13       72.71      3.00 o 
  -5   7   4      121.44      108.46      2.89 o 
  -4   7   4       96.91       98.59      4.15 o 
  -3   7   4     1447.65     1398.88     11.09 o 
  -2   7   4      130.20      141.40      6.99 o 
  -1   7   4     3087.84     3083.22     43.23 o 
   0   7   4      143.92      151.71      4.05 o 
   1   7   4       90.19      119.19      2.56 o 
   2   7   4       86.48       93.80      4.24 o 
   3   7   4       51.79       47.92      2.80 o 
   4   7   4       23.29       18.63      3.02 o 
   5   7   4       15.32       15.29      3.31 o 
   6   7   4     1305.78     1214.99     24.42 o 
   7   7   4        5.10        2.03      4.38 o 
   8   7   4      159.74      135.29      5.90 o 
  -9   8   4       21.93       21.50     11.37 o 
  -8   8   4       15.97       17.33      5.82 o 
  -7   8   4        0.16       -1.02      3.92 o 
  -6   8   4       34.74       35.60      5.83 o 
  -5   8   4       21.46       22.15      4.29 o 
  -4   8   4       73.41       69.24      3.84 o 
  -3   8   4     3075.70     3142.92     29.56 o 
  -2   8   4      533.81      587.82      8.75 o 
  -1   8   4     2230.14     2173.94     26.16 o 
   0   8   4      484.35      514.95     15.66 o 
   1   8   4        8.40        9.75      2.98 o 
   2   8   4        3.30        3.46      2.26 o 
   3   8   4       13.86       17.05      1.91 o 
   4   8   4        0.04       -0.05      4.02 o 
   5   8   4       12.69       13.10      4.21 o 
   6   8   4      122.04      121.91      5.11 o 
   7   8   4        9.72       14.81      4.88 o 
   8   8   4       90.98       96.76      7.84 o 
  -9   9   4      397.40      467.85     16.46 o 
  -8   9   4       40.15       24.85      9.04 o 
  -7   9   4       51.61       51.05      4.42 o 
  -6   9   4      127.10      118.96      4.94 o 
  -5   9   4       89.55       87.28      4.73 o 
  -4   9   4      570.09      641.12     11.20 o 
  -3   9   4      715.66      750.17      5.54 o 
  -2   9   4     4302.77     4386.03     85.28 o 
  -1   9   4      296.08      212.66      5.56 o 
   0   9   4     5037.65     4939.62     84.76 o 
   1   9   4     3547.43     3303.18     34.20 o 
   2   9   4      687.79      808.79     15.09 o 
   3   9   4     2439.64     2426.44     62.06 o 
   4   9   4       11.66        9.66      2.95 o 
   5   9   4      378.77      348.08      6.65 o 
   6   9   4        5.47        7.71      3.22 o 
   7   9   4      130.78      156.75      8.21 o 
   8   9   4      400.73      412.32      8.40 o 
  -9  10   4       16.73       33.13     11.75 o 
  -8  10   4      120.13      141.83     11.28 o 
  -7  10   4       61.29       74.29      4.43 o 
  -6  10   4        0.54       -0.38      4.52 o 
  -5  10   4       24.37       26.75      4.16 o 
  -4  10   4      394.34      360.78      8.19 o 
  -3  10   4       15.61       16.13      2.82 o 
  -2  10   4      862.54      892.67     13.77 o 
  -1  10   4      434.99      402.36      8.44 o 
   0  10   4        6.38        7.51      3.21 o 
   1  10   4      318.70      367.02     22.61 o 
   2  10   4     2300.98     2311.69     69.09 o 
   3  10   4     1031.67      898.19     16.50 o 
   4  10   4        4.43        4.93      2.32 o 
   5  10   4       75.04       75.27      3.71 o 
   6  10   4      104.53      124.35      7.22 o 
   7  10   4      223.55      223.63      8.06 o 
   8  10   4        9.58       10.14      7.91 o 
  -9  11   4       63.02       75.59     11.71 o 
  -8  11   4      277.07      300.01     12.04 o 
  -7  11   4       41.44       49.16      4.41 o 
  -6  11   4     1131.43     1106.51     13.48 o 
  -5  11   4      909.26      916.54     13.33 o 
  -4  11   4      426.45      435.28      4.67 o 
  -3  11   4     1622.63     1599.11     26.29 o 
  -2  11   4      617.68      637.33      9.74 o 
  -1  11   4      160.41      146.39      6.33 o 
   0  11   4     7886.54     8344.56    264.14 o 
   1  11   4      583.81      558.31     20.99 o 
   2  11   4      130.88       98.38      7.37 o 
   3  11   4      255.75      253.35      5.06 o 
   4  11   4     2485.08     2312.23      9.09 o 
   5  11   4      454.36      451.89      7.02 o 
   6  11   4      120.43      116.92      8.09 o 
   7  11   4        7.27       11.30      7.11 o 
   8  11   4        4.28        8.47      9.69 o 
  -9  12   4       17.38       15.40     11.54 o 
  -8  12   4        0.46       -0.21      6.67 o 
  -7  12   4      453.74      468.68      7.08 o 
  -6  12   4      551.89      524.70     10.62 o 
  -5  12   4       96.52       90.13      4.10 o 
  -4  12   4     1452.64     1350.97     12.47 o 
  -3  12   4       60.30       46.10      3.46 o 
  -2  12   4      651.40      592.88      6.22 o 
  -1  12   4      392.24      429.92      7.34 o 
   0  12   4      154.08      145.42      4.62 o 
   1  12   4       10.79       -7.00     10.00 o 
   2  12   4      449.12      401.33     15.54 o 
   3  12   4     1854.81     1855.29     25.98 o 
   4  12   4       75.40       89.90      3.94 o 
   5  12   4      587.18      602.98      6.72 o 
   6  12   4      153.99      157.89      5.36 o 
   7  12   4        4.97        0.16      9.29 o 
  -8  13   4       10.12       12.22      7.04 o 
  -7  13   4        0.60       15.42     12.83 o 
  -6  13   4      339.18      318.66      5.28 o 
  -5  13   4      323.83      278.30      4.95 o 
  -4  13   4       69.00       80.38      3.92 o 
  -3  13   4        0.14        1.82      2.73 o 
  -2  13   4       87.64       87.07      3.26 o 
  -1  13   4        0.81        2.16      2.97 o 
   0  13   4       64.16      103.36      2.51 o 
   1  13   4     1403.43     1313.75     25.56 o 
   2  13   4     1743.95     1871.97     43.84 o 
   3  13   4      372.69      385.89      6.27 o 
   4  13   4       22.80       21.61      3.49 o 
   5  13   4       54.38       53.63      5.16 o 
   6  13   4       43.10       37.03      5.13 o 
   7  13   4       23.96       20.82      7.45 o 
  -8  14   4       10.38        5.84      7.09 o 
  -7  14   4       27.05       20.76      7.24 o 
  -6  14   4        8.74        1.75      4.20 o 
  -5  14   4        1.91        4.95      4.50 o 
  -4  14   4      127.49      127.37      4.38 o 
  -3  14   4     2509.29     2386.53     32.87 o 
  -2  14   4      283.16      305.30      4.31 o 
  -1  14   4     1139.91     1024.93     15.46 o 
   0  14   4      541.69      523.26      8.46 o 
   1  14   4       61.15       43.40      5.24 o 
   2  14   4      234.87      253.18      7.43 o 
   3  14   4        2.33        3.01      2.93 o 
   4  14   4       50.15       53.53      3.03 o 
   5  14   4        1.78        3.70      4.30 o 
   6  14   4       75.63       69.99      7.82 o 
   7  14   4        4.03        6.38      7.67 o 
  -8  15   4      175.09      177.74      8.53 o 
  -7  15   4       42.77       38.10     13.59 o 
  -6  15   4       28.80       24.25      4.39 o 
  -5  15   4       94.89       94.46      4.65 o 
  -4  15   4     1607.17     1550.77     16.51 o 
  -3  15   4      323.90      315.05      4.68 o 
  -2  15   4      394.44      393.22      4.17 o 
  -1  15   4      717.94      714.31     10.17 o 
   0  15   4      713.27      712.72     13.50 o 
   1  15   4       72.21       68.52      5.89 o 
   2  15   4       83.74       96.42      4.25 o 
   3  15   4      278.27      279.57      6.44 o 
   4  15   4       68.92       73.25      3.13 o 
   5  15   4        1.94        8.78      5.07 o 
   6  15   4       23.83        8.21      6.91 o 
   7  15   4       27.50       30.82      7.97 o 
  -8  16   4       56.20       56.80      7.76 o 
  -7  16   4      322.69      348.32      9.25 o 
  -6  16   4      154.58      172.50      4.89 o 
  -5  16   4      124.47      123.75      4.65 o 
  -4  16   4        0.13        3.96      5.11 o 
  -3  16   4       18.33       16.72      2.79 o 
  -2  16   4      133.36      132.24      3.68 o 
  -1  16   4       49.30       57.52      3.73 o 
   0  16   4       47.11       47.01      3.40 o 
   1  16   4      197.70      216.51      7.36 o 
   2  16   4      237.96      242.38      6.37 o 
   3  16   4       30.70       21.20      3.61 o 
   4  16   4        0.01       -0.29      2.22 o 
   5  16   4       47.48       45.64      4.97 o 
   6  16   4       51.08       58.64      6.41 o 
   7  16   4      112.19      127.41     17.15 o 
  -8  17   4        4.36       10.43      7.90 o 
  -7  17   4        0.82        8.81      7.80 o 
  -6  17   4       52.76       56.60      5.98 o 
  -5  17   4      389.06      419.41      5.59 o 
  -4  17   4       43.17       49.20      4.76 o 
  -3  17   4        0.80        1.02      3.97 o 
  -2  17   4      105.71       97.54      4.11 o 
  -1  17   4      614.11      569.19      9.30 o 
   0  17   4      352.05      352.07      6.15 o 
   1  17   4        3.91        1.60      2.71 o 
   2  17   4       51.09       53.10      6.28 o 
   3  17   4       35.45       29.36      4.09 o 
   4  17   4      551.26      513.13      6.72 o 
   5  17   4        0.32        2.16      6.25 o 
   6  17   4      134.57      132.17      6.77 o 
   7  17   4        9.79       11.02     15.43 o 
  -8  18   4       30.99       41.49      8.12 o 
  -7  18   4       10.38       15.82      7.74 o 
  -6  18   4      194.48      189.20      7.58 o 
  -5  18   4       23.05       17.78      6.00 o 
  -4  18   4       21.41       11.00      6.43 o 
  -3  18   4       14.10        7.47      4.66 o 
  -2  18   4       56.49       60.53      4.41 o 
  -1  18   4        9.94        7.37      3.82 o 
   0  18   4      351.14      353.92     14.30 o 
   1  18   4        5.48        5.68      2.09 o 
   2  18   4       10.74        9.68      6.54 o 
   3  18   4      490.06      477.25     11.16 o 
   4  18   4      141.58      137.93      2.97 o 
   5  18   4      110.70       99.18      8.25 o 
   6  18   4       35.27       29.43      7.88 o 
   7  18   4       34.49       27.25     11.65 o 
  -7  19   4       23.10       17.64      7.36 o 
  -6  19   4        6.35       16.56      6.42 o 
  -5  19   4        0.34        4.36      7.48 o 
  -4  19   4      319.65      286.73      7.78 o 
  -3  19   4        5.38        4.74      4.61 o 
  -2  19   4        0.56       -2.30      5.01 o 
  -1  19   4      577.94      546.24      6.48 o 
   0  19   4      146.85      157.33      6.55 o 
   1  19   4        0.16       -2.47      2.47 o 
   2  19   4      142.33      134.74      7.18 o 
   3  19   4        0.00        8.43      5.15 o 
   4  19   4       23.19       21.48      2.68 o 
   5  19   4        6.20        1.94     10.49 o 
   6  19   4        0.59        6.72      8.17 o 
  -7  20   4       61.84       53.00      7.89 o 
  -6  20   4      250.21      242.84      7.37 o 
  -5  20   4      137.41      122.26      6.57 o 
  -4  20   4      438.50      440.23     12.02 o 
  -3  20   4      119.54      103.99      4.95 o 
  -2  20   4      238.60      242.36      5.41 o 
  -1  20   4       42.51       49.70      4.46 o 
   0  20   4       17.53       19.76      4.54 o 
   1  20   4       47.59       42.38      6.24 o 
   2  20   4       79.20       80.07      6.53 o 
   3  20   4      184.79      174.77      5.88 o 
   4  20   4       11.96        3.30      4.50 o 
   5  20   4        6.85        9.96      8.24 o 
   6  20   4      192.99      207.38     11.76 o 
  -7  21   4       32.80       35.64      7.77 o 
  -6  21   4      281.05      287.06      7.57 o 
  -5  21   4      314.89      282.83      7.48 o 
  -4  21   4        6.25        8.22      6.49 o 
  -3  21   4      625.26      607.53     13.51 o 
  -2  21   4       13.57       13.85      4.59 o 
  -1  21   4        0.00        0.12      4.37 o 
   0  21   4       18.93       26.21      5.82 o 
   1  21   4        4.98       10.39      5.48 o 
   2  21   4      464.99      478.63     10.86 o 
   3  21   4      182.09      191.74      6.80 o 
   4  21   4      190.43      190.55      5.50 o 
   5  21   4      285.66      288.04     10.41 o 
   6  21   4       75.51       89.90      8.99 o 
  -7  22   4      208.13      201.52      8.57 o 
  -6  22   4        0.40        4.90      8.35 o 
  -5  22   4        6.83        8.12      6.52 o 
  -4  22   4       25.46       15.83      1.90 o 
  -3  22   4     1883.91     1714.36     33.69 o 
  -2  22   4      201.72      229.68      9.37 o 
  -1  22   4      217.30      217.30      6.28 o 
   0  22   4      380.35      360.20     10.24 o 
   1  22   4       85.61       81.08      5.97 o 
   2  22   4      321.43      345.81      8.70 o 
   3  22   4      204.15      214.02     12.22 o 
   4  22   4        0.00        0.57      5.89 o 
   5  22   4       94.52       95.31      8.50 o 
   6  22   4       11.50       23.34     13.94 o 
  -6  23   4       51.66       42.35      7.14 o 
  -5  23   4        0.87       -4.19      7.57 o 
  -4  23   4      313.11      281.20      8.20 o 
  -3  23   4       86.74      102.69      6.08 o 
  -2  23   4     1483.86     1420.97     20.58 o 
  -1  23   4      364.37      364.18     11.38 o 
   0  23   4      428.01      406.88      7.21 o 
   1  23   4      280.76      269.43      4.83 o 
   2  23   4       33.27       19.25     10.57 o 
   3  23   4       94.13      100.73     11.06 o 
   4  23   4       53.86       68.54      8.50 o 
   5  23   4        0.12        6.51      7.75 o 
  -6  24   4       29.56       26.23      7.07 o 
  -5  24   4        0.22       -0.46      7.34 o 
  -4  24   4      270.91      262.60      8.40 o 
  -3  24   4        1.77        8.52      5.56 o 
  -2  24   4       82.64       89.93      5.20 o 
  -1  24   4      251.77      252.85      6.47 o 
   0  24   4      548.08      531.23     12.18 o 
   1  24   4        6.63        2.59     16.73 o 
   2  24   4       59.07       60.01     10.75 o 
   3  24   4      156.45      152.53     14.68 o 
   4  24   4       56.29       48.42      8.85 o 
   5  24   4        7.69       15.97      9.65 o 
  -6  25   4       15.69       18.98      6.97 o 
  -5  25   4      192.16      184.57      7.49 o 
  -4  25   4       68.42       58.03      7.77 o 
  -3  25   4      274.27      273.17      6.84 o 
  -2  25   4        9.12       12.10      6.93 o 
  -1  25   4      124.27      111.98      6.21 o 
   0  25   4        1.92        1.71     13.49 o 
   1  25   4      137.59      126.88     10.41 o 
   2  25   4       16.05       14.66     15.31 o 
   3  25   4        0.18       -6.00     15.58 o 
   4  25   4       80.23       77.02     12.38 o 
  -5  26   4        3.50        2.31      9.35 o 
  -4  26   4       20.57       23.13      7.33 o 
  -3  26   4       14.93       12.09      5.85 o 
  -2  26   4      399.94      355.13      8.58 o 
  -1  26   4      120.14      113.21      8.31 o 
   1  26   4       22.60       11.97     10.88 o 
   2  26   4       99.81       86.71     10.60 o 
   3  26   4       55.49       51.78     11.87 o 
   4  26   4        4.00       -2.53     15.38 o 
  -5  27   4       40.37       27.55      7.10 o 
  -4  27   4        0.50        0.51      7.52 o 
  -3  27   4       12.02       12.79      6.33 o 
  -2  27   4       35.45       50.68      7.46 o 
  -1  27   4       37.53       26.54     12.95 o 
   0  27   4       11.28       -6.27     13.93 o 
   1  27   4       64.06       44.36     11.11 o 
   2  27   4        1.66       -4.41     15.65 o 
   3  27   4       48.11       25.61     11.58 o 
   4  27   4       74.06       83.15     12.44 o 
  -4  28   4       22.83       13.64      7.89 o 
  -3  28   4       74.21       85.10      7.56 o 
  -2  28   4       35.99       26.96      7.54 o 
  -1  28   4       30.70       34.78      8.45 o 
   0  28   4        1.11       -6.24     13.28 o 
   1  28   4       11.69       -2.83     11.45 o 
   2  28   4      113.47      126.61     12.76 o 
   3  28   4      184.91      173.74     13.38 o 
  -3  29   4      132.34      133.33      7.76 o 
  -2  29   4       20.54       32.54      7.31 o 
  -1  29   4        8.60        0.80      9.38 o 
   0  29   4       57.64       32.59     13.90 o 
   1  29   4       89.24       81.94     11.59 o 
   2  29   4        6.59        1.07     11.15 o 
  -3  30   4       20.59       15.58      7.79 o 
  -2  30   4        6.67        1.54      7.64 o 
   1  30   4        3.66       19.59     19.04 o 
   2  30   4        0.04        0.47     19.58 o 
  -1  31   4        2.16        8.72     10.84 o 
   0  31   4       14.01        7.06     10.89 o 
  -8   1   5      102.20      115.54     10.35 o 
  -7   1   5       26.01       25.11      7.91 o 
  -6   1   5      406.26      460.00     15.72 o 
  -5   1   5      656.63      657.09      7.58 o 
  -4   1   5      422.71      391.28      6.18 o 
  -3   1   5     1338.30     1610.35     10.81 o 
  -2   1   5      217.17      256.51      6.05 o 
  -1   1   5    11351.72    11707.16     64.69 o 
   0   1   5     2027.39     2101.64     24.76 o 
   1   1   5      818.60      794.13      9.83 o 
   2   1   5     3200.62     3182.46     44.84 o 
   3   1   5     1111.66     1020.22     15.88 o 
   4   1   5        0.01        0.26      2.12 o 
   5   1   5      108.29      119.03      4.66 o 
   6   1   5      198.54      180.71      5.60 o 
   7   1   5       37.22       37.36      4.15 o 
   8   1   5       67.64       50.87      6.94 o 
  -9   2   5       29.68       20.41     11.78 o 
  -8   2   5        0.01        2.64      8.58 o 
  -7   2   5       47.75       65.69     11.05 o 
  -6   2   5     1497.16     1399.27     23.83 o 
  -5   2   5     1639.87     1607.99     29.18 o 
  -4   2   5      331.37      318.93      9.43 o 
  -3   2   5     1137.49     1283.24      9.59 o 
  -2   2   5     1499.27     1721.69      6.34 o 
  -1   2   5      924.97     1032.72      4.86 o 
   0   2   5      271.26      307.89      6.24 o 
   1   2   5       38.43       28.95      2.62 o 
   2   2   5     4295.51     4342.55     69.75 o 
   3   2   5       94.92       99.21      4.05 o 
   4   2   5     1565.91     1445.19     28.47 o 
   5   2   5        0.00        0.10      1.93 o 
   6   2   5       68.74       57.92      2.39 o 
   7   2   5        0.60       -1.13      4.56 o 
   8   2   5       20.27       23.66      8.52 o 
  -9   3   5       39.66       35.64     11.04 o 
  -8   3   5        0.43       -3.34      5.73 o 
  -7   3   5      162.06      163.12      7.10 o 
  -6   3   5      285.31      292.23     11.10 o 
  -5   3   5      313.85      285.21      7.22 o 
  -4   3   5      357.54      411.43     12.08 o 
  -3   3   5      520.58      453.22      4.54 o 
  -2   3   5     1072.06      984.17     11.61 o 
  -1   3   5       20.07        8.06      3.17 o 
   0   3   5       35.73       60.04      3.89 o 
   1   3   5        0.03        2.23      2.59 o 
   2   3   5      533.46      502.02      9.85 o 
   3   3   5     1371.21     1294.51     18.95 o 
   4   3   5      192.20      233.61     19.60 o 
   5   3   5      209.28      195.01      4.72 o 
   6   3   5        4.49        8.16      4.48 o 
   7   3   5      123.28      108.47      6.31 o 
   8   3   5       26.15       32.06     11.72 o 
  -9   4   5      299.20      323.59     13.63 o 
  -8   4   5       19.54       17.26      5.48 o 
  -7   4   5       49.59       55.41      6.11 o 
  -6   4   5       42.02       42.62      6.12 o 
  -5   4   5       33.02       34.82      4.62 o 
  -4   4   5     1482.21     1404.65     11.34 o 
  -3   4   5      531.24      556.26      4.61 o 
  -2   4   5      176.44      138.52      3.94 o 
  -1   4   5      310.38      267.94      5.46 o 
   0   4   5      365.99      304.63      8.37 o 
   1   4   5     2418.62     2263.02     23.27 o 
   2   4   5       47.96       53.12      3.03 o 
   3   4   5       16.53       18.67      2.77 o 
   4   4   5      156.27      174.58      2.58 o 
   5   4   5      456.41      429.51      7.28 o 
   6   4   5      138.92      136.12      4.98 o 
   7   4   5       25.70       32.64      5.83 o 
   8   4   5      387.98      401.10     13.55 o 
  -9   5   5       93.88      109.70     12.77 o 
  -8   5   5      160.85      173.61      8.85 o 
  -7   5   5     1123.87     1153.76     26.91 o 
  -6   5   5       20.15        3.87      6.53 o 
  -5   5   5      262.07      281.60     10.73 o 
  -4   5   5      869.71      862.00      7.17 o 
  -3   5   5     1730.74     1657.48     15.39 o 
  -2   5   5      125.68      118.82      7.97 o 
  -1   5   5     1218.33     1217.38     16.06 o 
   0   5   5      510.14      638.34     11.04 o 
   1   5   5     2594.95     2432.93     35.55 o 
   2   5   5     4298.83     4083.62     47.88 o 
   3   5   5      338.48      338.27     12.82 o 
   4   5   5       43.96       37.72      1.88 o 
   5   5   5      234.29      223.19      5.30 o 
   6   5   5        3.09        4.80      4.74 o 
   7   5   5       13.18       15.19      6.07 o 
   8   5   5       17.39       16.80      6.61 o 
  -9   6   5       12.15        7.97     11.33 o 
  -8   6   5      134.94      153.09     11.47 o 
  -7   6   5      186.97      207.67      7.73 o 
  -6   6   5       71.53       71.28      5.06 o 
  -5   6   5     1066.88     1051.53     12.73 o 
  -4   6   5      380.04      379.92      9.73 o 
  -3   6   5      539.66      463.08      9.04 o 
  -2   6   5     1375.69     1442.35     13.09 o 
  -1   6   5        1.80        0.52      3.49 o 
   0   6   5        1.73        2.06      3.21 o 
   1   6   5      315.91      287.89      9.64 o 
   2   6   5       12.61       15.05      2.56 o 
   3   6   5       54.95       64.07     10.04 o 
   4   6   5       20.99       26.97      3.37 o 
   5   6   5       48.31       64.81      4.94 o 
   6   6   5       38.74       28.86      4.21 o 
   7   6   5       69.65       65.87      6.41 o 
   8   6   5       75.60       59.12      7.28 o 
  -9   7   5       15.12        6.10     11.58 o 
  -8   7   5       45.13       47.89     10.66 o 
  -7   7   5        3.20        9.84      6.00 o 
  -6   7   5     1239.43     1214.06     20.28 o 
  -5   7   5        0.91       -0.40      3.81 o 
  -4   7   5     1802.19     1813.66     17.40 o 
  -3   7   5      316.19      317.70      6.63 o 
  -2   7   5      430.69      364.97      5.52 o 
  -1   7   5      566.00      640.07     14.94 o 
   0   7   5       60.34       52.68      3.66 o 
   1   7   5      735.83      677.63     15.39 o 
   2   7   5       47.97       39.34      3.24 o 
   3   7   5     2777.30     2619.81     27.61 o 
   4   7   5        0.08        7.75      2.64 o 
   5   7   5     1630.46     1556.51      8.60 o 
   6   7   5        4.21       11.04      4.61 o 
   7   7   5        9.34       12.78      8.63 o 
   8   7   5      169.38      159.83     10.02 o 
  -9   8   5        9.70        2.13     16.18 o 
  -8   8   5       72.29       51.17     10.90 o 
  -7   8   5      386.77      389.15      7.55 o 
  -6   8   5      139.00      117.45      8.47 o 
  -5   8   5       45.62       40.40      5.96 o 
  -4   8   5       82.72       74.28      4.25 o 
  -3   8   5        0.33        1.48      3.70 o 
  -2   8   5        6.03        9.67      3.06 o 
  -1   8   5       21.62       30.01      3.31 o 
   0   8   5      411.26      383.79      5.80 o 
   1   8   5      396.40      447.87     13.66 o 
   2   8   5     1063.28     1069.12     18.03 o 
   3   8   5      365.36      362.46      8.89 o 
   4   8   5     3176.59     3128.12     34.38 o 
   5   8   5       71.64       81.69      4.60 o 
   6   8   5       96.90       90.10      5.27 o 
   7   8   5        5.11        9.65      6.96 o 
  -9   9   5       16.20        7.15     11.02 o 
  -8   9   5       12.01        4.12     10.17 o 
  -7   9   5      649.52      608.48      7.95 o 
  -6   9   5      177.93      179.61      5.99 o 
  -5   9   5      534.32      474.61      8.78 o 
  -4   9   5       40.90       42.47      4.25 o 
  -3   9   5      257.29      275.02      9.17 o 
  -2   9   5      693.05      662.66     13.08 o 
  -1   9   5      140.06      143.07      3.13 o 
   0   9   5       92.43       99.75      3.48 o 
   1   9   5      105.22       92.75      3.89 o 
   2   9   5      681.94      709.34     25.36 o 
   3   9   5      321.41      290.85     10.55 o 
   4   9   5        4.75       11.92      3.74 o 
   5   9   5        1.97        9.49      6.44 o 
   6   9   5       42.47       34.80      3.93 o 
   7   9   5       96.07       86.92      7.59 o 
  -9  10   5        2.65        8.80     12.11 o 
  -8  10   5       24.90       24.05      6.94 o 
  -7  10   5       24.75       24.71      4.44 o 
  -6  10   5     1693.34     1721.81     16.96 o 
  -5  10   5       17.77       25.91      5.88 o 
  -4  10   5      194.90      192.18      4.91 o 
  -3  10   5      125.49      118.06      5.20 o 
  -2  10   5     2924.62     2699.56     45.03 o 
  -1  10   5      110.33      126.23      3.62 o 
   0  10   5     1567.72     1481.58     33.16 o 
   1  10   5        0.05        2.05      2.52 o 
   2  10   5     2938.85     3190.44     65.57 o 
   3  10   5        5.69        9.31      4.86 o 
   4  10   5      250.88      248.38      4.53 o 
   5  10   5      295.65      281.51      4.18 o 
   6  10   5      161.37      169.26      5.33 o 
   7  10   5        0.95        0.92      9.13 o 
  -9  11   5        3.27       14.88     11.91 o 
  -8  11   5       50.87       51.71      7.14 o 
  -7  11   5        1.17        3.35      4.34 o 
  -6  11   5        9.24       21.78      4.60 o 
  -5  11   5        9.61       11.52      5.29 o 
  -4  11   5       92.88       93.97      4.51 o 
  -3  11   5       13.37        4.45      3.54 o 
  -2  11   5       34.55       43.73      3.46 o 
  -1  11   5        6.97        3.86      2.81 o 
   0  11   5      161.68      172.48      9.25 o 
   1  11   5     1571.65     1652.85     53.25 o 
   2  11   5       36.53       45.38      5.24 o 
   3  11   5      552.31      581.61      6.50 o 
   4  11   5       52.58       47.72      3.29 o 
   5  11   5      234.21      228.85      4.22 o 
   6  11   5        0.02       -3.88      6.93 o 
   7  11   5        2.97        1.43      7.67 o 
  -8  12   5        5.51        7.97     11.16 o 
  -7  12   5      261.76      280.21      6.91 o 
  -6  12   5     1164.01     1151.29     10.21 o 
  -5  12   5       80.65       76.99      4.66 o 
  -4  12   5       51.69       50.61      4.35 o 
  -3  12   5        5.32        3.71      3.79 o 
  -2  12   5     1864.89     1680.26     18.54 o 
  -1  12   5       20.84       26.14      2.93 o 
   0  12   5      606.84      578.03     10.79 o 
   1  12   5       34.21       46.71      5.87 o 
   2  12   5     1366.18     1501.69     20.68 o 
   3  12   5      217.62      203.15      5.29 o 
   4  12   5      111.95      113.65      6.48 o 
   5  12   5      109.71      112.42      4.27 o 
   6  12   5        0.43       -0.31      5.86 o 
   7  12   5        4.52        8.85      7.91 o 
  -8  13   5        0.44        6.93     10.75 o 
  -7  13   5      449.52      475.48     15.43 o 
  -6  13   5       87.27       89.16      4.92 o 
  -5  13   5      467.08      439.28      5.73 o 
  -4  13   5       81.84       69.20      5.09 o 
  -3  13   5      759.62      762.53     12.27 o 
  -2  13   5       78.60       74.04      3.42 o 
  -1  13   5     4261.67     4277.28    107.96 o 
   0  13   5      115.48      140.19      5.28 o 
   1  13   5     1526.40     1706.22     26.53 o 
   2  13   5      441.86      452.09      6.84 o 
   3  13   5      101.12      103.82      5.64 o 
   4  13   5       62.77       72.21      3.48 o 
   5  13   5        0.43        2.63      4.23 o 
   6  13   5       36.92       34.51      6.79 o 
   7  13   5      156.40      174.64      8.59 o 
  -8  14   5       31.35       26.37      7.99 o 
  -7  14   5      270.62      274.88      8.94 o 
  -6  14   5       58.65       42.16      4.75 o 
  -5  14   5      238.88      204.74      5.29 o 
  -4  14   5       16.56       19.08      4.14 o 
  -3  14   5       29.18       20.51      3.56 o 
  -2  14   5      713.76      698.48     11.21 o 
  -1  14   5     1181.54     1115.11     16.83 o 
   0  14   5      980.26     1002.91     21.28 o 
   1  14   5      110.48      109.73      6.75 o 
   2  14   5      182.48      189.13     10.95 o 
   3  14   5      435.93      438.70      6.55 o 
   4  14   5      461.95      466.80      4.62 o 
   5  14   5       32.51       50.15      4.64 o 
   6  14   5       11.82       12.92      6.07 o 
   7  14   5       60.76       74.04      8.33 o 
  -8  15   5        0.10       14.44     14.00 o 
  -7  15   5        6.92       15.43      9.78 o 
  -6  15   5       90.46       93.70      5.04 o 
  -5  15   5      198.76      194.38      6.77 o 
  -4  15   5      167.12      168.05      3.00 o 
  -3  15   5      191.57      199.54      4.01 o 
  -2  15   5      299.54      296.61      4.19 o 
  -1  15   5      897.64      908.89     15.37 o 
   0  15   5      123.64      100.44      3.72 o 
   1  15   5      517.12      502.00     11.68 o 
   2  15   5      134.94      132.34      6.18 o 
   3  15   5     1090.92     1063.48     17.44 o 
   4  15   5       78.50       77.48      3.90 o 
   5  15   5      884.11      871.55      9.02 o 
   6  15   5        3.02        5.57      6.15 o 
   7  15   5        5.07       17.30      8.36 o 
  -8  16   5       39.56       58.15      8.03 o 
  -7  16   5      349.48      388.38     15.09 o 
  -6  16   5       75.80       66.77      5.25 o 
  -5  16   5     1096.81     1040.96     17.30 o 
  -4  16   5      184.27      178.58      4.29 o 
  -3  16   5     1461.36     1437.89     21.10 o 
  -2  16   5       28.10       30.93      3.96 o 
  -1  16   5        2.70        0.48      3.69 o 
   0  16   5      173.09      176.68      4.51 o 
   1  16   5      411.19      380.84     11.43 o 
   2  16   5      582.13      611.41     27.99 o 
   3  16   5       18.41       16.57      3.14 o 
   4  16   5      766.44      815.14     11.36 o 
   5  16   5      331.25      334.66      7.77 o 
   6  16   5      187.07      205.42      7.24 o 
  -8  17   5       10.37        8.97      8.57 o 
  -7  17   5      763.78      768.53     11.56 o 
  -6  17   5      185.48      180.70      7.66 o 
  -5  17   5        1.94        6.93      5.17 o 
  -4  17   5      859.65      795.02     10.61 o 
  -3  17   5      221.38      211.05      8.72 o 
  -2  17   5       37.00       35.94      4.39 o 
  -1  17   5       61.70       58.57      3.68 o 
   0  17   5      207.24      174.06      7.26 o 
   1  17   5      432.60      479.11     14.94 o 
   2  17   5      415.40      427.87     16.08 o 
   3  17   5       35.14       31.99      3.53 o 
   4  17   5        7.74       10.90      4.68 o 
   5  17   5        2.55       17.52      8.41 o 
   6  17   5        2.85        8.42      6.42 o 
  -7  18   5       50.41       61.05     11.14 o 
  -6  18   5      435.02      439.39      9.64 o 
  -5  18   5      181.92      174.14      5.90 o 
  -4  18   5       91.26       86.92      3.97 o 
  -3  18   5      213.08      216.35      5.52 o 
  -2  18   5     1285.57     1272.05     17.39 o 
  -1  18   5      460.93      452.82      8.83 o 
   0  18   5      539.21      504.07      9.28 o 
   1  18   5      872.19      857.19     24.57 o 
   2  18   5        2.27        0.56      9.11 o 
   3  18   5      111.11      107.59      4.45 o 
   4  18   5        3.88        4.64      3.82 o 
   5  18   5       36.28       48.31      8.06 o 
   6  18   5       27.68       33.92      8.38 o 
  -7  19   5       10.07        4.10      8.51 o 
  -6  19   5       17.94       19.82      6.57 o 
  -5  19   5       96.81       82.42      5.14 o 
  -4  19   5      174.54      147.13      3.70 o 
  -3  19   5     1170.33     1182.36     17.66 o 
  -2  19   5      473.22      461.62      7.98 o 
  -1  19   5     1118.80     1144.63     13.07 o 
   0  19   5      408.18      404.06      8.01 o 
   1  19   5      329.96      351.09     26.61 o 
   2  19   5      175.27      183.14      9.71 o 
   3  19   5      234.25      207.56      5.65 o 
   4  19   5      128.74      130.17      8.67 o 
   5  19   5       12.29       16.64      9.69 o 
   6  19   5       77.80       82.70      8.71 o 
  -7  20   5        0.98       -0.10     10.83 o 
  -6  20   5       39.89       57.72      6.79 o 
  -5  20   5       92.78      103.17      6.73 o 
  -4  20   5       15.02        7.93      3.66 o 
  -3  20   5       12.73        9.22      4.86 o 
  -2  20   5      209.39      213.53      6.42 o 
  -1  20   5      328.89      317.77      6.10 o 
   0  20   5      113.02      136.46      5.45 o 
   1  20   5      107.24      123.40     18.65 o 
   2  20   5      428.15      401.61     13.98 o 
   3  20   5       34.39       25.06      6.56 o 
   4  20   5      204.90      221.15      9.18 o 
   5  20   5        2.08        4.98      8.04 o 
   6  20   5        3.59        6.00     11.31 o 
  -7  21   5       62.91       58.44      8.05 o 
  -6  21   5      155.76      177.12      7.56 o 
  -5  21   5       66.60       69.52      6.71 o 
  -4  21   5       57.81       62.17      3.10 o 
  -3  21   5      347.51      297.90      7.42 o 
  -2  21   5       14.76       10.94      5.06 o 
  -1  21   5      430.10      379.82      6.08 o 
   0  21   5        3.45        6.29      4.15 o 
   1  21   5        4.48        0.84      9.54 o 
   2  21   5       48.39       38.74     10.70 o 
   3  21   5      420.97      433.68     13.54 o 
   4  21   5       21.97       29.57      9.63 o 
   5  21   5      238.12      247.62     14.05 o 
  -6  22   5        5.06        7.10      6.93 o 
  -5  22   5      239.66      253.15     10.32 o 
  -4  22   5      116.00      109.53      7.69 o 
  -3  22   5       18.15       20.99      5.76 o 
  -2  22   5        1.88        2.85      4.74 o 
  -1  22   5      525.39      524.41      6.96 o 
   0  22   5       18.60       24.18      4.48 o 
   1  22   5        4.01        4.54      9.12 o 
   2  22   5        6.96        0.30     10.81 o 
   3  22   5       30.04       39.97      9.78 o 
   4  22   5      135.25      166.76     10.82 o 
   5  22   5        3.07       10.47     12.85 o 
  -6  23   5       29.78       17.82      7.01 o 
  -5  23   5       75.49       73.44      6.95 o 
  -4  23   5       56.89       50.68      9.98 o 
  -3  23   5        6.73        2.55      6.84 o 
  -2  23   5       80.86       76.67      5.04 o 
  -1  23   5     1368.01     1301.47     35.62 o 
   0  23   5       21.52       18.99      5.01 o 
   1  23   5       41.74       36.57      9.55 o 
   2  23   5      190.72      223.44     12.39 o 
   3  23   5        0.70        3.34     15.42 o 
   4  23   5       27.21       23.29     10.75 o 
   5  23   5        0.01       20.78     15.36 o 
  -6  24   5        7.91        7.31      7.00 o 
  -5  24   5       10.79        8.42      6.72 o 
  -4  24   5        4.41        9.06      7.16 o 
  -3  24   5        8.68       11.10      5.79 o 
  -2  24   5       73.55       59.75      5.54 o 
  -1  24   5        0.20       13.94      5.40 o 
   0  24   5        1.06        1.08      9.71 o 
   1  24   5      355.28      366.92     12.33 o 
   2  24   5       87.13      105.53     11.24 o 
   3  24   5       87.23       94.04     10.58 o 
   4  24   5       55.35       66.78     13.33 o 
  -5  25   5        0.06       -1.66     14.00 o 
  -4  25   5      152.23      123.04      8.07 o 
  -3  25   5       16.25       17.24      6.09 o 
  -2  25   5      183.61      189.39      6.40 o 
  -1  25   5        6.58       15.43      8.03 o 
   0  25   5        9.74       26.59     10.85 o 
   1  25   5      143.41      161.04     11.02 o 
   2  25   5        3.38       13.72     16.82 o 
   3  25   5      137.33      159.11     25.81 o 
   4  25   5        2.57        3.76     12.10 o 
  -5  26   5       16.46        6.35      7.88 o 
  -4  26   5        1.94        7.08     10.05 o 
  -3  26   5       14.54       15.37      5.87 o 
  -2  26   5      123.03       95.19      7.74 o 
  -1  26   5       12.14       20.98      8.08 o 
   0  26   5       30.52       39.71     10.72 o 
   1  26   5       81.18       70.94     10.87 o 
   2  26   5        7.67       -3.33     14.55 o 
   3  26   5       11.36        5.56     17.14 o 
  -4  27   5        0.18        2.84     13.15 o 
  -3  27   5      154.64      170.73      6.80 o 
  -2  27   5      123.92      115.76      7.81 o 
  -1  27   5       59.28       67.78      7.67 o 
   0  27   5        1.59       16.57     11.22 o 
   1  27   5        6.14        5.10     11.79 o 
   2  27   5       57.86       55.03     11.77 o 
   3  27   5       13.96        9.87     12.84 o 
  -4  28   5       16.27       10.14      8.24 o 
  -3  28   5       94.91       86.09      6.80 o 
  -2  28   5      128.26      126.96      8.17 o 
  -1  28   5       59.35       60.97      7.75 o 
   0  28   5      155.48      148.81     12.47 o 
   1  28   5       88.58       96.53     15.54 o 
   2  28   5        1.06       -4.03     17.79 o 
  -3  29   5        2.26       10.21      8.48 o 
  -2  29   5        8.13        8.47      7.83 o 
  -1  29   5       65.45       56.34      9.66 o 
   0  29   5       83.62      101.53     12.99 o 
   1  29   5        0.14       16.03     15.23 o 
  -1  30   5        0.17       -6.56     19.41 o 
   0  30   5       14.40        1.83     11.53 o 
  -9   0   6       17.70       -7.15     16.22 o 
  -8   0   6      438.91      487.43     20.08 o 
  -7   0   6      153.27      162.88      9.31 o 
  -6   0   6       17.27       12.10      8.38 o 
  -5   0   6      287.36      250.69      9.20 o 
  -4   0   6      630.20      622.16     64.83 o 
  -3   0   6     3787.08     3705.44    139.89 o 
  -2   0   6     3032.72     3086.88    131.35 o 
  -1   0   6     4425.38     4731.17     77.97 o 
   0   0   6     2022.68     1957.76     33.87 o 
   1   0   6     2232.34     2063.38     34.29 o 
   2   0   6      320.45      298.90     17.16 o 
   3   0   6       72.68       70.19      4.02 o 
   4   0   6      290.63      287.24      7.33 o 
   5   0   6      227.11      194.76      3.68 o 
   6   0   6      102.42      134.39      6.86 o 
   7   0   6        8.28        3.66      7.98 o 
  -9   1   6       77.35       75.47     11.99 o 
  -8   1   6       45.16       47.69     10.60 o 
  -7   1   6      417.22      424.80      7.39 o 
  -6   1   6      340.58      357.27     11.84 o 
  -5   1   6       95.26       97.76      5.73 o 
  -4   1   6      301.95      236.81     12.58 o 
  -3   1   6       99.91       97.53      5.10 o 
  -2   1   6      153.11      168.60      4.04 o 
  -1   1   6       43.20       38.58      3.90 o 
   0   1   6        0.61        0.10      3.25 o 
   1   1   6      245.94      232.87      3.87 o 
   2   1   6      524.64      525.48     19.29 o 
   3   1   6      380.95      328.98      9.67 o 
   4   1   6       49.32       44.79      2.72 o 
   5   1   6        3.47        2.10      1.86 o 
   6   1   6        0.56       -0.08      3.46 o 
   7   1   6       67.23       49.93      6.93 o 
  -9   2   6        4.76        9.33     11.98 o 
  -8   2   6       71.44       69.22     19.29 o 
  -7   2   6      277.35      265.80     14.24 o 
  -6   2   6      192.28      208.93      9.44 o 
  -5   2   6      416.92      383.44     11.56 o 
  -4   2   6      559.36      525.71      6.78 o 
  -3   2   6      132.25      132.21      7.83 o 
  -2   2   6      404.34      432.77     11.60 o 
  -1   2   6      307.21      334.93      4.31 o 
   0   2   6      856.07      986.04     18.60 o 
   1   2   6     1721.07     1796.38     28.28 o 
   2   2   6       72.45       63.15      3.55 o 
   3   2   6      278.49      245.92      9.99 o 
   4   2   6      318.06      285.29      7.14 o 
   5   2   6       96.28       88.11      2.66 o 
   6   2   6       33.60       34.21      3.32 o 
   7   2   6       10.77        0.36      7.08 o 
  -9   3   6       28.02       35.20     11.49 o 
  -8   3   6       72.60       50.68     11.69 o 
  -7   3   6        0.31        8.87      8.20 o 
  -6   3   6      994.80      983.66     24.66 o 
  -5   3   6     1593.12     1593.91     27.38 o 
  -4   3   6       60.84       65.86      7.66 o 
  -3   3   6      568.08      473.00     15.32 o 
  -2   3   6        1.70       -1.36      4.17 o 
  -1   3   6     3273.95     3323.39     49.33 o 
   0   3   6       43.91       52.49      4.17 o 
   1   3   6      457.94      447.65     12.87 o 
   2   3   6     1202.36     1027.99     48.35 o 
   3   3   6      897.33      812.67     24.84 o 
   4   3   6      250.06      245.22      5.19 o 
   5   3   6        6.36        2.25      2.89 o 
   6   3   6       27.21       18.34      3.34 o 
   7   3   6       18.39        2.18      7.22 o 
  -8   4   6        0.00        1.37     10.05 o 
  -7   4   6      256.56      232.54      7.38 o 
  -6   4   6      146.15      130.27      6.58 o 
  -5   4   6      676.58      621.53     23.56 o 
  -4   4   6        7.62        6.77      4.34 o 
  -3   4   6       88.72       88.43      7.18 o 
  -2   4   6      102.92       85.64      3.62 o 
  -1   4   6       96.25      116.24      4.44 o 
   0   4   6      490.55      526.82     11.14 o 
   1   4   6      316.44      307.56      7.46 o 
   2   4   6      211.42      174.79      6.24 o 
   3   4   6      691.48      674.22      9.38 o 
   4   4   6       26.29       38.72      5.24 o 
   5   4   6       10.79       12.54      4.16 o 
   6   4   6       79.91       59.52      3.18 o 
   7   4   6        2.78       -5.66      6.02 o 
  -9   5   6       23.61       18.95     15.07 o 
  -8   5   6        0.85        0.56     10.29 o 
  -7   5   6       29.84       39.63      6.02 o 
  -6   5   6       54.08       67.64      7.34 o 
  -5   5   6      976.74     1008.29     23.87 o 
  -4   5   6       62.52       53.52      4.09 o 
  -3   5   6        1.35        1.46      3.48 o 
  -2   5   6       95.18       88.56      3.98 o 
  -1   5   6        1.23        2.37      4.04 o 
   0   5   6      297.21      264.83      4.79 o 
   1   5   6     1041.57     1049.10     17.78 o 
   2   5   6        7.20        7.22      2.76 o 
   3   5   6        2.97        7.72      3.55 o 
   4   5   6       30.69       40.14      8.64 o 
   5   5   6       86.87       83.29      5.37 o 
   6   5   6        8.15        6.60      4.62 o 
   7   5   6       25.59       20.46      6.19 o 
  -9   6   6        0.98       -3.66     11.05 o 
  -8   6   6      121.45      133.98      7.72 o 
  -7   6   6      363.27      341.56     10.44 o 
  -6   6   6      386.37      393.35     16.14 o 
  -5   6   6      264.30      239.93     14.20 o 
  -4   6   6       69.93       74.14      3.81 o 
  -3   6   6        3.04        6.33      3.40 o 
  -2   6   6       60.81       65.28      4.08 o 
  -1   6   6      186.12      140.32      4.68 o 
   0   6   6      489.64      453.23     10.82 o 
   1   6   6     5177.26     5149.47    108.72 o 
   2   6   6      829.70      763.12     29.25 o 
   3   6   6      340.85      352.82      8.85 o 
   4   6   6      314.05      316.99     12.34 o 
   5   6   6        8.43        8.90      3.69 o 
   6   6   6      121.69      116.12      6.36 o 
   7   6   6       17.43       14.72      6.42 o 
  -9   7   6       18.47       13.84     12.13 o 
  -8   7   6      133.62      137.81      7.60 o 
  -7   7   6       15.13       25.02      5.24 o 
  -6   7   6      641.83      616.51      9.51 o 
  -5   7   6      271.83      278.76      9.36 o 
  -4   7   6        1.15        5.87      4.51 o 
  -3   7   6        3.04        7.57      3.92 o 
  -2   7   6      102.04      107.93      4.16 o 
  -1   7   6       11.32       12.83      4.97 o 
   0   7   6      385.39      438.01     11.86 o 
   1   7   6     1088.41     1051.86     15.12 o 
   2   7   6     1632.08     1463.96     44.88 o 
   3   7   6       94.81      101.75      4.61 o 
   4   7   6       30.29       24.09      4.43 o 
   5   7   6        3.94       14.09      7.23 o 
   6   7   6       34.75       34.34      6.31 o 
   7   7   6        0.67       -2.14      6.51 o 
  -9   8   6        2.40       10.81     16.47 o 
  -8   8   6       45.12       54.93      7.42 o 
  -7   8   6       17.50       14.08      5.56 o 
  -6   8   6       74.11       55.06      7.19 o 
  -5   8   6      739.76      728.47     11.12 o 
  -4   8   6       86.90       91.14      6.04 o 
  -3   8   6     1420.47     1398.93     21.17 o 
  -2   8   6       29.66       32.86      3.79 o 
  -1   8   6     2122.85     2139.00     40.39 o 
   0   8   6        1.89       -0.73      3.04 o 
   1   8   6      205.15      176.26      4.12 o 
   2   8   6       41.80       46.44      2.91 o 
   3   8   6      302.98      316.24      8.65 o 
   4   8   6      378.55      345.46      9.05 o 
   5   8   6       53.57       60.51      6.16 o 
   6   8   6       72.60       91.68     11.69 o 
   7   8   6       15.49       10.91      6.91 o 
  -9   9   6        2.32       -1.47     11.91 o 
  -8   9   6      235.65      244.37      8.13 o 
  -7   9   6      378.56      384.44      7.14 o 
  -6   9   6      365.71      336.25      8.32 o 
  -5   9   6     1200.48     1182.25     12.26 o 
  -4   9   6     2868.20     2798.80     55.11 o 
  -3   9   6      139.85      133.25      4.46 o 
  -2   9   6     1936.75     1913.20     26.18 o 
  -1   9   6      180.67      197.63      5.05 o 
   0   9   6      992.25      969.73     18.68 o 
   1   9   6      548.12      538.18     16.45 o 
   2   9   6       97.26       94.53      3.30 o 
   3   9   6      141.70      139.77      5.18 o 
   4   9   6       91.33       86.41      5.57 o 
   5   9   6      124.85      116.53      4.80 o 
   6   9   6        0.01        1.89      7.81 o 
   7   9   6      176.79      193.95     10.39 o 
  -8  10   6        6.05        9.26      7.64 o 
  -7  10   6      125.76      126.27      5.31 o 
  -6  10   6       43.13       39.67      7.07 o 
  -5  10   6      410.27      408.91     16.91 o 
  -4  10   6      136.11      173.19      7.26 o 
  -3  10   6      279.59      290.83      6.55 o 
  -2  10   6        1.26        6.82      3.59 o 
  -1  10   6     2098.94     2186.11     48.86 o 
   0  10   6       98.73       64.90      4.19 o 
   1  10   6     1104.56     1063.11     20.27 o 
   2  10   6     1274.49     1180.12     41.98 o 
   3  10   6      640.36      614.78     14.40 o 
   4  10   6      240.50      234.25     13.81 o 
   5  10   6      376.22      359.26      7.78 o 
   6  10   6      262.36      273.20      6.64 o 
   7  10   6      104.60      115.93      8.01 o 
  -8  11   6       77.05       85.97      7.93 o 
  -7  11   6      108.96      117.81      9.26 o 
  -6  11   6      392.21      414.58      7.38 o 
  -5  11   6     3360.12     3269.68     54.23 o 
  -4  11   6     2243.94     2237.47     36.85 o 
  -3  11   6     1575.97     1503.18     25.64 o 
  -2  11   6        9.27        7.16      3.66 o 
  -1  11   6      120.71      142.02      4.72 o 
   0  11   6        9.71        5.54      3.08 o 
   1  11   6      195.04      189.32      7.24 o 
   2  11   6      528.95      506.91     13.67 o 
   3  11   6     1631.11     1602.92     25.44 o 
   4  11   6      488.60      446.37      6.96 o 
   5  11   6      128.87      142.90      4.95 o 
   6  11   6        0.04        6.43      6.44 o 
   7  11   6      117.46      140.33      8.43 o 
  -8  12   6       75.44       90.59      8.63 o 
  -7  12   6      164.77      161.68      9.62 o 
  -6  12   6      188.37      222.18      5.79 o 
  -5  12   6     1262.37     1206.47     22.43 o 
  -4  12   6     1620.27     1631.57     24.30 o 
  -3  12   6      143.01      143.08      4.75 o 
  -2  12   6        7.19        3.03      3.76 o 
  -1  12   6        8.54        5.16      4.22 o 
   0  12   6      101.21       89.18      4.25 o 
   1  12   6      174.08      162.33      7.04 o 
   2  12   6      568.93      540.75     11.84 o 
   3  12   6     1428.97     1416.97     13.10 o 
   4  12   6        5.09       11.71      5.71 o 
   5  12   6      269.87      277.72      9.01 o 
   6  12   6       51.15       52.68      6.07 o 
   7  12   6       12.07       17.27      8.13 o 
  -8  13   6      417.62      473.59     10.34 o 
  -7  13   6      167.67      140.26      8.18 o 
  -6  13   6      190.23      159.77      5.71 o 
  -5  13   6      270.57      272.19      6.45 o 
  -4  13   6      834.62      844.92      6.95 o 
  -3  13   6      699.70      679.10      6.47 o 
  -2  13   6      470.67      463.17      9.21 o 
  -1  13   6        3.07        0.28      3.93 o 
   0  13   6       28.79       27.49      3.39 o 
   1  13   6     1027.61      988.58     20.41 o 
   2  13   6       58.46       70.35     10.14 o 
   3  13   6      192.02      190.51     14.90 o 
   4  13   6      345.91      374.69      8.29 o 
   5  13   6        0.03        7.06      6.22 o 
   6  13   6       23.99       22.28      6.31 o 
  -8  14   6      102.93      126.00      8.46 o 
  -7  14   6       85.88       79.38      8.23 o 
  -6  14   6       17.94        6.20      5.80 o 
  -5  14   6      731.93      738.35     11.79 o 
  -4  14   6        1.04        7.92      5.97 o 
  -3  14   6     3288.35     3199.11     48.50 o 
  -2  14   6      229.60      233.92      4.63 o 
  -1  14   6      755.03      670.38     10.03 o 
   0  14   6        3.90        1.27      3.57 o 
   1  14   6      270.55      264.86      9.45 o 
   2  14   6      159.19      163.97      7.87 o 
   3  14   6       47.50       48.25      5.86 o 
   4  14   6      349.47      366.94     12.38 o 
   5  14   6       23.48       28.71      6.37 o 
   6  14   6        0.42        7.61      7.40 o 
  -8  15   6        3.48       16.79      8.44 o 
  -7  15   6        3.31        8.23     10.01 o 
  -6  15   6        2.82       -2.44      5.89 o 
  -5  15   6      378.31      353.99      6.70 o 
  -4  15   6      517.97      513.03      5.53 o 
  -3  15   6      108.15      109.46      4.57 o 
  -2  15   6     1393.30     1318.52     21.45 o 
  -1  15   6      149.46      143.03      4.18 o 
   0  15   6      130.57      133.17      4.73 o 
   1  15   6       59.29       51.62      8.66 o 
   2  15   6        5.59       14.35     10.82 o 
   3  15   6       15.60        8.12      5.99 o 
   4  15   6       91.74      105.39      6.04 o 
   5  15   6       16.17       31.62      7.10 o 
   6  15   6        0.47        2.30      6.58 o 
  -8  16   6       18.24       23.86      9.00 o 
  -7  16   6      160.39      168.12     11.87 o 
  -6  16   6      123.25      115.32      7.54 o 
  -5  16   6      142.16      137.01      5.98 o 
  -4  16   6      257.88      271.65     10.23 o 
  -3  16   6      178.67      163.50      4.88 o 
  -2  16   6      158.09      158.13      4.62 o 
  -1  16   6       29.68       27.69      4.56 o 
   0  16   6        6.64        9.18      3.88 o 
   1  16   6      141.36      110.20      9.55 o 
   2  16   6       12.93        3.13      9.50 o 
   3  16   6        3.58       -3.49      6.53 o 
   4  16   6      285.50      294.83     14.45 o 
   5  16   6        3.83       15.13     11.26 o 
   6  16   6        5.44        6.67      8.15 o 
  -7  17   6       10.20       30.60      8.88 o 
  -6  17   6      320.48      321.60     10.03 o 
  -5  17   6      221.84      241.19      6.48 o 
  -4  17   6       11.86        4.24      3.84 o 
  -3  17   6      130.27      123.05      4.34 o 
  -2  17   6      287.90      266.52      5.43 o 
  -1  17   6      161.03      139.90      4.28 o 
   0  17   6      143.88      131.01      4.02 o 
   1  17   6       66.67       35.14     12.08 o 
   2  17   6        2.49       -2.92     12.90 o 
   3  17   6       12.19        5.78      3.06 o 
   4  17   6      217.36      243.41     11.09 o 
   5  17   6       11.27       21.50      8.65 o 
   6  17   6        4.99        7.55      6.99 o 
  -7  18   6      146.46      165.73      9.29 o 
  -6  18   6       38.45       41.26      7.58 o 
  -5  18   6        6.97        6.32      5.74 o 
  -4  18   6      286.79      292.99      6.17 o 
  -3  18   6      484.51      470.22      7.65 o 
  -2  18   6      371.13      325.20      5.53 o 
  -1  18   6      534.92      526.62      5.35 o 
   0  18   6      100.48       94.41      4.86 o 
   1  18   6       11.99        7.75     10.15 o 
   2  18   6        2.75       -3.44     13.22 o 
   3  18   6       70.76       63.29      4.75 o 
   4  18   6        4.72        7.12     13.21 o 
   5  18   6      196.60      263.44     12.13 o 
   6  18   6        7.09        7.82      6.93 o 
  -7  19   6       13.14       26.19      8.60 o 
  -6  19   6        6.64        8.08      7.47 o 
  -5  19   6        1.19        1.71      8.79 o 
  -4  19   6        2.89        1.86      6.34 o 
  -3  19   6        1.57       -2.05      5.05 o 
  -2  19   6       56.36       41.12      4.53 o 
  -1  19   6       80.83       64.93      4.11 o 
   0  19   6       90.05       76.62      7.48 o 
   1  19   6      128.12      126.63     13.88 o 
   2  19   6       48.97       36.65      9.86 o 
   3  19   6       49.24       47.55      4.24 o 
   4  19   6       94.76      103.08     12.17 o 
   5  19   6       58.00       71.35     11.06 o 
  -7  20   6      110.94      128.65      8.06 o 
  -6  20   6      175.31      194.42     11.46 o 
  -5  20   6       22.02       28.52      6.54 o 
  -4  20   6      325.72      319.42      5.16 o 
  -3  20   6        9.37        1.38      4.07 o 
  -2  20   6      104.67       96.25      5.30 o 
  -1  20   6       67.47       56.95      4.08 o 
   0  20   6      112.89       99.99      7.31 o 
   1  20   6      752.51      727.05     32.48 o 
   2  20   6       34.11       41.91      9.15 o 
   3  20   6      149.29      168.19     17.23 o 
   4  20   6       52.74       55.11     11.03 o 
   5  20   6       96.16      120.11     11.05 o 
  -6  21   6      145.52      149.85      7.59 o 
  -5  21   6      156.09      143.73      7.15 o 
  -4  21   6        1.00        3.21      6.91 o 
  -3  21   6      346.35      310.19      7.61 o 
  -2  21   6        1.39       -2.48      6.38 o 
  -1  21   6       42.11       33.49      4.13 o 
   0  21   6      306.91      305.67     10.96 o 
   1  21   6      202.69      196.29     16.71 o 
   2  21   6      157.35      186.36     19.77 o 
   3  21   6       83.87      105.35     10.90 o 
   4  21   6       49.34       64.45     11.19 o 
   5  21   6        0.31       14.75     10.22 o 
  -6  22   6        4.88        6.00      7.06 o 
  -5  22   6        7.16        4.79      6.91 o 
  -4  22   6       81.33       71.25      7.62 o 
  -3  22   6       88.91       93.30      6.08 o 
  -2  22   6       83.76       63.24      4.91 o 
  -1  22   6      535.91      478.67      7.56 o 
   0  22   6      387.34      369.61     11.40 o 
   1  22   6       99.54       92.70     10.76 o 
   2  22   6        3.41        0.32     10.25 o 
   3  22   6       31.16       54.63     11.66 o 
   4  22   6        9.26       19.95     10.69 o 
  -6  23   6        3.14        1.07      7.09 o 
  -5  23   6        3.34        5.25      7.76 o 
  -4  23   6       89.81      101.77      7.81 o 
  -3  23   6       37.76       41.26      5.97 o 
  -2  23   6      984.53      990.10     15.66 o 
  -1  23   6      291.53      284.60      6.16 o 
   0  23   6      494.42      476.50     13.51 o 
   1  23   6      276.20      281.96     17.20 o 
   2  23   6       13.04       13.17     11.28 o 
   3  23   6        5.65        6.28     10.05 o 
   4  23   6       24.24       29.83     10.53 o 
  -5  24   6        1.41        6.90      7.70 o 
  -4  24   6       19.48       22.40      7.42 o 
  -3  24   6       90.36       93.17      6.32 o 
  -2  24   6      201.59      199.33      6.45 o 
  -1  24   6      219.73      241.24      8.09 o 
   0  24   6       10.29       20.85     12.00 o 
   1  24   6       38.74       41.01     10.51 o 
   2  24   6      220.19      266.23     13.42 o 
   3  24   6       31.36       16.67     15.01 o 
   4  24   6        3.35       26.36     11.02 o 
  -5  25   6       41.07       47.81      7.02 o 
  -4  25   6       13.09        2.70      8.75 o 
  -3  25   6        1.38        1.13      6.55 o 
  -2  25   6        0.12        7.47      7.04 o 
  -1  25   6       76.51       69.72      7.28 o 
   0  25   6        2.54       11.45     12.55 o 
   1  25   6       32.36       48.41     10.77 o 
   2  25   6      111.14      119.21     12.67 o 
   3  25   6       91.25       91.79     11.44 o 
  -4  26   6      130.58      137.75      8.23 o 
  -3  26   6        5.30        7.89      6.90 o 
  -2  26   6       47.05       64.50      6.20 o 
  -1  26   6       38.32       44.45      7.27 o 
   0  26   6       28.36       37.72      8.99 o 
   1  26   6        2.89        7.57     11.24 o 
   2  26   6       36.54       63.26     11.94 o 
   3  26   6       59.64       82.96     25.31 o 
  -4  27   6        0.31        1.47      7.80 o 
  -3  27   6       25.15       29.54      6.30 o 
  -2  27   6        1.45        9.62      7.54 o 
  -1  27   6        0.48       11.96      8.43 o 
   0  27   6        8.35       12.02      9.35 o 
   1  27   6       33.33       47.19     11.14 o 
   2  27   6        2.09       10.00     12.39 o 
  -3  28   6       28.90       24.32      6.66 o 
  -2  28   6       84.07       94.02      9.10 o 
  -1  28   6       17.98       14.82      7.46 o 
   0  28   6       58.91       60.58      9.28 o 
   1  28   6        4.76       22.10     11.51 o 
  -1  29   6      132.61      131.15     10.58 o 
   0  29   6       88.10      103.91     10.43 o 
  -8   1   7        4.08       -4.77     16.80 o 
  -7   1   7        7.60        6.90      7.49 o 
  -6   1   7       98.26      113.95      6.30 o 
  -5   1   7      657.51      618.09     14.72 o 
  -4   1   7      472.42      430.00      7.65 o 
  -3   1   7      686.60      632.07     31.37 o 
  -2   1   7      772.77      728.02     27.57 o 
  -1   1   7      113.17      120.99      5.58 o 
   0   1   7      103.76      148.21      3.60 o 
   1   1   7      206.63      224.76      3.38 o 
   2   1   7      209.45      226.96     11.54 o 
   3   1   7        8.04       12.18      3.21 o 
   4   1   7       35.05       39.79      3.98 o 
   5   1   7      111.14      101.99      4.20 o 
   6   1   7        7.80        0.01      7.22 o 
   7   1   7       13.01        0.41     10.35 o 
  -9   2   7        4.16        8.60     12.35 o 
  -8   2   7       46.41       43.24     11.79 o 
  -7   2   7       78.73       92.71      7.50 o 
  -6   2   7      283.68      301.22      7.33 o 
  -5   2   7        5.16        8.13      5.93 o 
  -4   2   7       72.90       68.40      6.36 o 
  -3   2   7       31.22       24.25      4.15 o 
  -2   2   7      124.81      151.35      8.26 o 
  -1   2   7        6.26        1.46      4.66 o 
   0   2   7       39.34       38.98      3.75 o 
   1   2   7      274.53      281.74      9.14 o 
   2   2   7      654.81      648.83     13.71 o 
   3   2   7      694.94      658.80     11.48 o 
   4   2   7      215.98      219.79      6.97 o 
   5   2   7       55.57       62.81      4.09 o 
   6   2   7       17.91       15.91      7.50 o 
   7   2   7        8.23        4.79      7.61 o 
  -9   3   7        0.38        7.34     16.18 o 
  -8   3   7        1.08        2.26     10.16 o 
  -7   3   7       45.04       44.92      7.32 o 
  -6   3   7        5.29        2.78      5.67 o 
  -5   3   7       24.09       18.19      5.62 o 
  -4   3   7      163.22      143.63     11.32 o 
  -3   3   7       64.98       56.03      5.92 o 
  -2   3   7      102.96       98.39      4.74 o 
  -1   3   7        2.95        8.11      4.15 o 
   0   3   7       43.84       49.10      3.70 o 
   1   3   7       35.62       53.10      3.82 o 
   2   3   7      157.74      161.72      3.97 o 
   3   3   7       29.26       35.43      3.77 o 
   4   3   7       29.71       25.48      3.86 o 
   5   3   7      101.91       89.39      5.42 o 
   6   3   7       41.89       55.70      8.80 o 
   7   3   7       22.14       18.29      7.96 o 
  -9   4   7       84.27      122.90     12.13 o 
  -8   4   7      202.82      203.98     17.25 o 
  -7   4   7      295.40      295.55     11.52 o 
  -6   4   7       75.73       74.45      6.66 o 
  -5   4   7       98.17       99.28      5.88 o 
  -4   4   7     1605.31     1464.86     10.50 o 
  -3   4   7     1138.78     1122.77     22.45 o 
  -2   4   7      972.69      948.14     14.35 o 
  -1   4   7      231.61      183.57      4.30 o 
   0   4   7        4.12        7.02      3.72 o 
   1   4   7      806.53      780.59     13.84 o 
   2   4   7      152.71      136.36      3.44 o 
   3   4   7      270.47      278.06      4.52 o 
   4   4   7        0.12        2.03      4.17 o 
   5   4   7        9.85       17.64      7.19 o 
   6   4   7        1.86        1.12      5.11 o 
   7   4   7       71.13       67.17     11.72 o 
  -9   5   7       12.85       19.83     11.48 o 
  -8   5   7      408.93      423.07     13.60 o 
  -7   5   7      127.92      128.21      7.64 o 
  -6   5   7        3.69        1.38      6.34 o 
  -5   5   7      124.62      125.92      6.89 o 
  -4   5   7     1181.11     1140.10     33.39 o 
  -3   5   7     1162.64     1200.85     19.12 o 
  -2   5   7       59.80       48.40      4.31 o 
  -1   5   7       78.04       60.90      4.99 o 
   0   5   7       19.21       17.07      3.56 o 
   1   5   7      881.01      844.74     15.22 o 
   2   5   7      555.14      524.01      5.92 o 
   3   5   7      723.80      733.25     12.44 o 
   4   5   7       37.64       40.41      4.07 o 
   5   5   7       35.34       23.15      6.00 o 
   6   5   7        1.26       12.64      5.73 o 
   7   5   7       38.49       35.67      8.41 o 
  -8   6   7       94.31      130.03     16.43 o 
  -7   6   7      140.40      129.51     11.62 o 
  -6   6   7      555.23      580.24      8.18 o 
  -5   6   7      635.89      631.12      8.90 o 
  -4   6   7      472.59      456.62     11.70 o 
  -3   6   7     2052.35     1969.58     46.03 o 
  -2   6   7      280.59      306.89      5.83 o 
  -1   6   7      666.79      721.64     14.61 o 
   0   6   7        2.80        5.00      3.46 o 
   1   6   7      567.34      530.47      5.14 o 
   2   6   7      207.84      201.73      4.51 o 
   3   6   7     2768.30     2613.89     27.14 o 
   4   6   7        6.81        6.57      5.06 o 
   5   6   7        8.27       19.73      5.22 o 
   6   6   7       19.93       23.39      5.98 o 
   7   6   7       25.98       32.66      8.40 o 
  -8   7   7        6.74        5.07      7.64 o 
  -7   7   7       61.47       62.83     10.59 o 
  -6   7   7        1.97        3.17      5.70 o 
  -5   7   7      248.35      242.67      8.69 o 
  -4   7   7     1128.09     1087.37     18.74 o 
  -3   7   7       43.52       49.16      5.63 o 
  -2   7   7      116.77      107.23      4.99 o 
  -1   7   7      131.13      151.88     10.16 o 
   0   7   7        0.82        5.61      3.52 o 
   1   7   7      490.85      461.75      9.30 o 
   2   7   7      589.43      552.89      7.19 o 
   3   7   7      455.16      450.40     11.88 o 
   4   7   7        1.48        2.07      4.09 o 
   5   7   7      218.64      244.97      5.57 o 
   6   7   7      151.70      177.87      9.33 o 
   7   7   7       62.18       80.91     10.15 o 
  -8   8   7       21.07       11.37     10.68 o 
  -7   8   7        6.20       16.57     13.33 o 
  -6   8   7      981.30      922.86     15.22 o 
  -5   8   7       16.13        5.01      9.28 o 
  -4   8   7      149.87      140.88      5.42 o 
  -3   8   7       98.20       99.88      8.98 o 
  -2   8   7      246.36      240.27      7.10 o 
  -1   8   7        1.88        7.18      4.17 o 
   0   8   7       50.89       49.03      2.90 o 
   1   8   7     1231.21     1199.60      9.16 o 
   2   8   7     1256.06     1156.78     17.57 o 
   3   8   7      423.91      419.16      7.71 o 
   4   8   7      721.91      734.17      9.55 o 
   5   8   7       66.29       60.62      7.41 o 
   6   8   7      185.79      227.68     16.03 o 
  -8   9   7       42.29       35.00      7.92 o 
  -7   9   7       21.89       14.53      9.83 o 
  -6   9   7      495.79      492.83      9.35 o 
  -5   9   7      801.92      800.40     18.48 o 
  -4   9   7      171.96      183.13      6.14 o 
  -3   9   7        3.69        3.19      6.68 o 
  -2   9   7       34.96       47.13      5.78 o 
  -1   9   7     1509.67     1441.11     22.89 o 
   0   9   7      478.85      431.26      7.88 o 
   1   9   7      623.34      545.79     11.27 o 
   2   9   7      128.69      135.76      3.91 o 
   3   9   7        1.45        1.62      3.64 o 
   4   9   7        0.33        3.98      3.44 o 
   5   9   7       95.03       91.39      7.66 o 
   6   9   7       18.91        7.11     10.18 o 
  -8  10   7       50.94       47.99      7.82 o 
  -7  10   7      220.95      206.75      8.92 o 
  -6  10   7      214.26      233.95      8.14 o 
  -5  10   7      408.29      390.89     16.03 o 
  -4  10   7      185.12      213.26     10.40 o 
  -3  10   7     2631.01     2536.70     27.16 o 
  -2  10   7       10.76        4.65      5.85 o 
  -1  10   7        1.37       -0.53      4.72 o 
   0  10   7     1583.63     1463.83     18.36 o 
   1  10   7       20.51       21.09      3.75 o 
   2  10   7      988.04      926.86     11.47 o 
   3  10   7       33.54       29.27      1.65 o 
   4  10   7       88.15       89.88      5.25 o 
   5  10   7        0.77        2.73     12.93 o 
   6  10   7       61.71       49.18      7.66 o 
  -8  11   7        8.78        1.18      8.14 o 
  -7  11   7        7.70        2.78     10.93 o 
  -6  11   7       11.42       -1.11      6.99 o 
  -5  11   7       46.99       41.41      7.21 o 
  -4  11   7      322.80      368.89      6.14 o 
  -3  11   7      544.66      545.72     12.73 o 
  -2  11   7      109.07      107.10      6.72 o 
  -1  11   7      128.24      120.72      7.00 o 
   0  11   7      276.41      275.06      6.59 o 
   1  11   7      355.04      372.71      7.05 o 
   2  11   7       19.26        9.99      3.18 o 
   3  11   7       23.83       33.44      6.77 o 
   4  11   7       93.48       95.48      6.33 o 
   5  11   7        0.44        1.40     13.17 o 
   6  11   7       12.66       27.11     11.20 o 
  -8  12   7        0.16        4.88      9.77 o 
  -7  12   7      127.63      115.44     11.70 o 
  -6  12   7      285.91      291.90      7.22 o 
  -5  12   7      221.81      211.51      7.21 o 
  -4  12   7      292.28      290.86      6.97 o 
  -3  12   7     4949.80     4982.69     54.66 o 
  -2  12   7        1.16        5.54      7.73 o 
  -1  12   7      145.07      138.16      4.61 o 
   0  12   7      765.65      729.04      6.30 o 
   1  12   7      186.85      189.51      9.68 o 
   2  12   7       60.78       66.97      4.59 o 
   3  12   7       12.47       15.78      9.29 o 
   4  12   7        0.01       11.43      8.90 o 
   5  12   7       29.91       21.91     19.84 o 
   6  12   7       40.81       42.72      7.84 o 
  -8  13   7       66.90       79.36      8.82 o 
  -7  13   7      110.43      103.24      8.72 o 
  -6  13   7       77.59       75.75      8.03 o 
  -5  13   7        1.06        1.47      7.13 o 
  -4  13   7      295.65      324.22      6.34 o 
  -3  13   7       17.61       44.15      6.44 o 
  -2  13   7      458.96      426.76     14.57 o 
  -1  13   7     1416.76     1319.29     26.82 o 
   0  13   7      423.22      429.52      7.24 o 
   1  13   7      495.64      454.60     23.71 o 
   2  13   7        8.10       11.98      6.75 o 
   3  13   7      174.23      194.43     12.19 o 
   4  13   7      213.76      230.54      9.46 o 
   5  13   7       30.44       34.08     10.30 o 
   6  13   7       16.29       13.54      7.96 o 
  -8  14   7        0.00        6.54      8.80 o 
  -7  14   7        5.53        1.89      8.13 o 
  -6  14   7       91.14       83.48      8.04 o 
  -5  14   7      571.53      519.93     10.38 o 
  -4  14   7      317.45      311.82      7.19 o 
  -3  14   7      238.98      211.29      7.51 o 
  -2  14   7     1053.08     1013.41     18.06 o 
  -1  14   7       27.66       34.41      4.66 o 
   0  14   7      170.12      173.62      4.95 o 
   1  14   7      288.25      289.25     10.41 o 
   2  14   7      238.91      216.09      7.81 o 
   3  14   7      325.53      364.70     20.05 o 
   4  14   7        9.36       16.20      7.00 o 
   5  14   7       20.68       30.10     10.73 o 
   6  14   7        3.33        0.83      9.96 o 
  -7  15   7      112.55      121.50      9.06 o 
  -6  15   7       18.53       14.38      7.99 o 
  -5  15   7       38.97       26.57      7.18 o 
  -4  15   7       44.48       50.70      5.70 o 
  -3  15   7      171.89      149.50      7.26 o 
  -2  15   7       62.70       54.98      5.43 o 
  -1  15   7        0.08        2.78      4.76 o 
   0  15   7       29.05       27.78      4.10 o 
   1  15   7      317.14      287.84     32.33 o 
   2  15   7      271.90      254.07     16.50 o 
   3  15   7      157.67      187.08     12.40 o 
   4  15   7        1.05       42.51     23.57 o 
   5  15   7      238.13      226.75     10.68 o 
   6  15   7      221.36      227.36      9.30 o 
  -7  16   7        0.28        1.37      8.44 o 
  -6  16   7      120.12      123.39     12.65 o 
  -5  16   7      521.99      512.94      8.93 o 
  -4  16   7      446.48      435.07      7.04 o 
  -3  16   7      328.61      333.77     10.16 o 
  -2  16   7      443.65      422.42      8.28 o 
  -1  16   7       93.00      101.30      5.33 o 
   0  16   7      534.26      510.10     10.80 o 
   1  16   7      168.58      144.10     23.75 o 
   2  16   7     1384.97     1365.17     21.61 o 
   3  16   7      315.95      364.83     13.95 o 
   4  16   7       90.82       91.73      9.68 o 
   5  16   7        4.19       56.37     44.47 o 
  -7  17   7      111.43      124.38      9.16 o 
  -6  17   7       12.21        0.38      7.70 o 
  -5  17   7       44.48       35.62      7.26 o 
  -4  17   7      623.94      566.46      7.27 o 
  -3  17   7       16.27       18.28      5.52 o 
  -2  17   7       75.39       87.26      4.29 o 
  -1  17   7        2.89       -1.11      5.95 o 
   0  17   7      217.81      186.19     10.75 o 
   1  17   7        1.45       -1.87      9.27 o 
   2  17   7      368.56      386.58     12.44 o 
   3  17   7        3.61       -5.11      7.03 o 
   4  17   7       22.15       30.75     11.02 o 
   5  17   7       17.06       19.39      9.54 o 
  -7  18   7       18.10       18.77      9.21 o 
  -6  18   7        7.91       11.62      7.66 o 
  -5  18   7        2.26        1.10      7.52 o 
  -4  18   7      144.80      124.62      6.03 o 
  -3  18   7      247.31      237.60      6.28 o 
  -2  18   7      658.34      605.41      6.90 o 
  -1  18   7      166.47      135.38      5.20 o 
   0  18   7      189.15      186.85      5.37 o 
   1  18   7       38.73       25.90      8.75 o 
   2  18   7       42.78       41.79      9.70 o 
   3  18   7       17.45        8.10      7.26 o 
   4  18   7        1.56       -1.22      9.62 o 
   5  18   7       10.55        7.63     10.40 o 
  -6  19   7        7.35        1.06      7.88 o 
  -5  19   7       87.09       91.03      6.94 o 
  -4  19   7      102.17      101.83      5.14 o 
  -3  19   7      151.98      149.45      6.05 o 
  -2  19   7       14.45        7.17      4.24 o 
  -1  19   7      254.87      236.44      5.52 o 
   0  19   7       54.58       58.66      3.51 o 
   1  19   7        1.13        6.11     11.79 o 
   2  19   7       10.87       11.33     14.75 o 
   3  19   7       67.02       74.53     16.86 o 
   4  19   7       14.64       11.58     10.92 o 
   5  19   7        8.72       13.52     10.87 o 
  -6  20   7       21.83       21.55      6.99 o 
  -5  20   7        4.35        5.40      7.78 o 
  -4  20   7       11.26        5.23      4.73 o 
  -3  20   7        0.04        0.11      8.42 o 
  -2  20   7      318.37      276.47      5.33 o 
  -1  20   7       59.57       53.69      4.99 o 
   0  20   7        6.89       12.46      7.50 o 
   1  20   7       91.93       85.96     12.90 o 
   2  20   7        9.25        1.79      9.21 o 
   3  20   7       66.02       59.99     13.47 o 
   4  20   7       97.81       95.14     11.82 o 
  -6  21   7       36.57       37.21      7.48 o 
  -5  21   7       40.41       43.87      6.88 o 
  -4  21   7       60.45       58.02      7.56 o 
  -3  21   7       68.45       51.62      6.75 o 
  -2  21   7       21.04       10.21      4.28 o 
  -1  21   7       23.33       22.28      4.88 o 
   0  21   7      168.94      150.52      7.00 o 
   1  21   7        8.52        2.77      8.86 o 
   2  21   7      109.27      103.52     11.04 o 
   3  21   7       66.12       59.96     10.57 o 
   4  21   7        0.06        9.43     10.58 o 
  -5  22   7      148.22      146.08      7.41 o 
  -4  22   7       27.74       30.13      7.28 o 
  -3  22   7       43.80       35.66      7.03 o 
  -2  22   7        1.40        0.65      6.04 o 
  -1  22   7       27.44       20.95      4.98 o 
   0  22   7        3.03       13.76      6.44 o 
   1  22   7        1.21        4.78      8.93 o 
   2  22   7       23.41       21.96     10.94 o 
   3  22   7        2.91       11.95     10.70 o 
   4  22   7      100.38      130.25     11.69 o 
  -5  23   7        2.41        5.57      9.20 o 
  -4  23   7        1.71        2.83      8.54 o 
  -3  23   7       81.17       86.60      7.68 o 
  -2  23   7        2.07        2.00      6.33 o 
  -1  23   7       20.56       18.16      4.98 o 
   0  23   7       72.29       65.64     13.81 o 
   1  23   7       95.83       97.80      9.98 o 
   2  23   7        3.50       10.94     11.11 o 
   3  23   7      164.36      181.70     12.50 o 
  -5  24   7        0.09        0.15      9.56 o 
  -4  24   7        0.27       -2.57      9.31 o 
  -3  24   7       79.14       87.73      7.34 o 
  -2  24   7       52.78       57.68      5.78 o 
  -1  24   7      147.73      169.38      7.91 o 
   0  24   7       19.59        6.63      9.13 o 
   1  24   7        1.76        9.82     11.35 o 
   2  24   7       15.47       20.28     11.49 o 
   3  24   7       38.98       43.81     12.64 o 
  -4  25   7       12.19        5.04      7.93 o 
  -3  25   7       60.28       69.82      7.48 o 
  -2  25   7        0.99        2.07      5.89 o 
  -1  25   7       74.22       75.77      7.57 o 
   0  25   7        0.01        5.23     11.51 o 
   1  25   7      141.41      149.88     10.27 o 
   2  25   7        6.70        2.03     11.20 o 
  -3  26   7       86.54       83.80      7.70 o 
  -2  26   7       31.19       42.57      8.03 o 
  -1  26   7       11.49       27.81      7.49 o 
   0  26   7       16.58        1.28      9.09 o 
   1  26   7        1.41        1.35     12.07 o 
   2  26   7       28.83       36.21     11.31 o 
  -2  27   7       62.28       75.64      8.19 o 
  -1  27   7       38.28       58.19      8.80 o 
   0  27   7        1.74        3.68     12.14 o 
   1  27   7       27.67       30.92     10.80 o 
  -8   0   8      735.92      789.82     23.11 o 
  -7   0   8       83.16       79.49     15.70 o 
  -6   0   8      491.66      438.14     18.53 o 
  -5   0   8      629.60      581.25     31.73 o 
  -4   0   8     2613.64     2636.48    175.03 o 
  -3   0   8        0.41        2.87      8.05 o 
  -2   0   8        0.49        2.50      5.30 o 
  -1   0   8       46.47       54.09      6.40 o 
   0   0   8      290.63      267.62     15.03 o 
   1   0   8      692.11      698.71     11.79 o 
   2   0   8     1530.14     1433.43     22.95 o 
   3   0   8     1197.19     1215.90     23.17 o 
   4   0   8      102.54       99.01      4.84 o 
   5   0   8        1.81       24.65     14.85 o 
   6   0   8      362.71      385.45     19.68 o 
  -8   1   8        0.01        7.37     11.69 o 
  -7   1   8      155.81      159.69     13.75 o 
  -6   1   8        4.78        9.54     12.20 o 
  -5   1   8      217.24      226.79      7.10 o 
  -4   1   8        8.33       29.59      6.30 o 
  -3   1   8      751.72      768.04     17.50 o 
  -2   1   8      557.01      571.14      7.08 o 
  -1   1   8      180.22      164.81      4.94 o 
   0   1   8      260.58      231.04     19.13 o 
   1   1   8      165.38      174.62      3.70 o 
   2   1   8      101.70       91.15      5.73 o 
   3   1   8       37.46       44.61      5.17 o 
   4   1   8       17.23       19.84      4.32 o 
   5   1   8        9.74       27.92     10.40 o 
   6   1   8       28.55       37.02     11.33 o 
  -8   2   8       15.97       18.72     12.19 o 
  -7   2   8       67.42       99.42     15.15 o 
  -6   2   8      100.01       94.81      7.44 o 
  -5   2   8      255.63      265.24      7.03 o 
  -4   2   8     2252.66     2121.64     38.24 o 
  -3   2   8       21.79       28.81      5.12 o 
  -2   2   8       51.06       54.41      4.27 o 
  -1   2   8       45.03       33.91      4.48 o 
   0   2   8       86.75       81.85      5.67 o 
   1   2   8       17.00       15.41      2.06 o 
   2   2   8      790.01      744.91      7.70 o 
   3   2   8       16.37       12.79      4.63 o 
   4   2   8       38.86       29.20      4.92 o 
   5   2   8      167.21      164.16      6.96 o 
   6   2   8       17.76       17.56     11.24 o 
  -8   3   8      155.84      168.91     11.60 o 
  -7   3   8      228.00      247.63     12.81 o 
  -6   3   8      866.41      841.36     24.51 o 
  -5   3   8      139.76      126.78      7.68 o 
  -4   3   8      358.95      315.17     10.18 o 
  -3   3   8      312.57      292.80      9.94 o 
  -2   3   8        1.82       14.96      4.75 o 
  -1   3   8      185.87      173.28      5.03 o 
   0   3   8       63.05       66.73      5.58 o 
   1   3   8       85.03       78.67      4.37 o 
   2   3   8      142.93      138.13      5.51 o 
   3   3   8       35.93       33.03      4.57 o 
   4   3   8      172.42      179.33      5.68 o 
   5   3   8       20.33       11.14      9.55 o 
   6   3   8       38.86       54.93     11.40 o 
  -8   4   8        9.20        7.65     12.13 o 
  -7   4   8      161.86      169.95     10.84 o 
  -6   4   8       68.25       58.58      7.04 o 
  -5   4   8      489.61      448.26     14.78 o 
  -4   4   8       98.58       96.77      6.90 o 
  -3   4   8       51.20       64.17      9.34 o 
  -2   4   8       67.89       71.16      5.55 o 
  -1   4   8      193.72      159.87      8.04 o 
   0   4   8      112.75      112.89      5.90 o 
   1   4   8        6.25        2.01      3.93 o 
   2   4   8      495.32      492.14      6.85 o 
   3   4   8       25.75       28.71      5.16 o 
   4   4   8       64.73       67.33      4.84 o 
   5   4   8       77.51       99.24      8.34 o 
   6   4   8       20.96       23.95      8.35 o 
  -8   5   8       41.41       35.03     11.64 o 
  -7   5   8      339.23      338.76     12.85 o 
  -6   5   8        0.01       -4.79      6.43 o 
  -5   5   8      162.47      146.46      7.40 o 
  -4   5   8       17.88        8.73      6.81 o 
  -3   5   8       35.75       46.69      6.84 o 
  -2   5   8      277.18      263.43     10.54 o 
  -1   5   8        2.16       20.48      7.12 o 
   0   5   8      469.27      453.43      6.75 o 
   1   5   8      248.13      242.04      6.20 o 
   2   5   8      409.18      389.47      6.32 o 
   3   5   8      335.83      330.15      7.22 o 
   4   5   8       89.24       91.93      5.02 o 
   5   5   8       18.90       28.18      7.78 o 
   6   5   8       18.66       45.47     14.44 o 
  -8   6   8       31.39       31.05     12.34 o 
  -7   6   8       89.45      106.46     12.31 o 
  -6   6   8        9.08       -4.83      6.52 o 
  -5   6   8      479.83      470.30      8.28 o 
  -4   6   8        4.15       -1.30      8.83 o 
  -3   6   8      477.14      459.23      9.95 o 
  -2   6   8       25.73       13.52      6.67 o 
  -1   6   8      336.90      326.77     14.06 o 
   0   6   8       34.10       28.06      4.55 o 
   1   6   8      453.69      419.14      7.17 o 
   2   6   8      290.62      278.52      5.75 o 
   3   6   8        0.11        3.60      4.83 o 
   4   6   8       13.27       18.97      5.02 o 
   5   6   8       11.32       14.85      6.55 o 
   6   6   8       63.84       85.42     17.32 o 
  -8   7   8       12.16       17.93     11.27 o 
  -7   7   8        0.01        3.75     11.32 o 
  -6   7   8       61.78       37.54     10.14 o 
  -5   7   8       43.03       38.53     10.08 o 
  -4   7   8        0.72        1.29      9.40 o 
  -3   7   8       94.03       75.61      7.13 o 
  -2   7   8       28.53       10.84      5.99 o 
  -1   7   8       13.58       11.59      5.40 o 
   0   7   8      147.43      166.06      5.98 o 
   1   7   8       28.12       32.00      3.65 o 
   2   7   8      428.65      413.06      5.24 o 
   3   7   8       11.20        7.52      4.40 o 
   4   7   8      127.36      134.44      5.44 o 
   5   7   8        4.16        5.54      6.59 o 
   6   7   8       18.01       28.96     10.42 o 
  -8   8   8       52.45       42.27     12.24 o 
  -7   8   8        1.30       17.05     10.72 o 
  -6   8   8        0.36       -0.71      9.35 o 
  -5   8   8      305.56      267.29     11.25 o 
  -4   8   8      444.09      440.84     11.70 o 
  -3   8   8      242.72      209.29      9.97 o 
  -2   8   8      373.12      333.26     10.55 o 
  -1   8   8      217.10      180.35      6.10 o 
   0   8   8        8.63        4.63      3.50 o 
   1   8   8      168.85      155.45      4.13 o 
   2   8   8      110.72      108.49      4.61 o 
   3   8   8        1.08        6.90      4.02 o 
   4   8   8      169.91      167.01      6.03 o 
   5   8   8       52.13       36.46      6.97 o 
   6   8   8      104.81       97.00     12.58 o 
  -8   9   8       21.49        6.20      8.46 o 
  -7   9   8       25.08       -4.96     11.45 o 
  -6   9   8       31.46       29.53     10.62 o 
  -5   9   8       12.14        2.18      9.30 o 
  -4   9   8       27.20       26.67     12.17 o 
  -3   9   8      442.67      399.15     11.17 o 
  -2   9   8     1703.39     1587.83     26.40 o 
  -1   9   8      814.99      743.02     17.17 o 
   0   9   8     1688.34     1671.78     20.97 o 
   1   9   8       82.99       75.38      4.29 o 
   2   9   8      524.22      520.58      7.08 o 
   3   9   8       15.54       17.39      3.66 o 
   4   9   8        5.58        3.47      6.09 o 
   5   9   8       91.83       78.86      9.75 o 
   6   9   8        3.59       -5.72     15.04 o 
  -8  10   8       83.85       76.89      8.79 o 
  -7  10   8        2.95       -3.77     16.36 o 
  -6  10   8        1.91        6.10     15.48 o 
  -5  10   8      281.02      247.38     10.96 o 
  -4  10   8     1203.50     1103.84     12.26 o 
  -3  10   8        4.99       11.28      9.88 o 
  -2  10   8      106.16      118.56      9.33 o 
  -1  10   8      573.34      575.23      8.24 o 
   0  10   8      655.57      599.70     12.73 o 
   1  10   8        0.81       11.24      4.77 o 
   2  10   8     1299.29     1287.46     15.76 o 
   3  10   8      259.97      241.44      5.27 o 
   4  10   8       17.82       20.86      8.83 o 
   5  10   8       55.21       47.37      8.64 o 
   6  10   8      134.25      141.93     24.51 o 
  -8  11   8       76.73       89.81      9.32 o 
  -7  11   8       12.41        2.94     11.65 o 
  -6  11   8      100.99       99.51     11.44 o 
  -5  11   8       17.73       28.99     14.30 o 
  -4  11   8      153.41      150.76     11.94 o 
  -3  11   8     4089.36     3817.88     33.39 o 
  -2  11   8      796.93      780.60     11.76 o 
  -1  11   8      900.90      874.58      9.15 o 
   0  11   8      761.62      685.78     17.93 o 
   1  11   8     1347.93     1346.52     20.66 o 
   2  11   8      120.77      127.55      7.75 o 
   3  11   8      224.60      199.81      6.90 o 
   4  11   8      143.46      159.45      8.57 o 
   5  11   8        2.65        3.54      8.45 o 
  -7  12   8       13.62        9.57     11.62 o 
  -6  12   8        0.96        0.77     15.31 o 
  -5  12   8      118.64      128.15     10.60 o 
  -4  12   8     1547.85     1438.68     16.20 o 
  -3  12   8     1216.36     1249.74     15.08 o 
  -2  12   8     1066.00     1106.12     10.27 o 
  -1  12   8      281.93      304.67     10.91 o 
   0  12   8      188.64      200.11      7.28 o 
   1  12   8      544.51      551.50      9.16 o 
   2  12   8     1062.28     1080.37     26.79 o 
   3  12   8       15.64       19.14      6.06 o 
   4  12   8       39.51       42.31      9.40 o 
   5  12   8      207.90      212.05     12.49 o 
  -7  13   8        0.35       -2.06     11.25 o 
  -6  13   8       52.28       21.15     15.22 o 
  -5  13   8      312.04      321.18      9.56 o 
  -4  13   8      128.96      113.53     16.06 o 
  -3  13   8      319.75      301.61     11.01 o 
  -2  13   8      930.37      931.23     10.12 o 
  -1  13   8     1601.78     1540.38     39.89 o 
   0  13   8      669.55      611.01      9.47 o 
   1  13   8       29.31       33.89      4.36 o 
   2  13   8        0.30        9.19      5.29 o 
   3  13   8       96.45      112.56      8.91 o 
   4  13   8      222.15      223.74      9.32 o 
   5  13   8       86.76      108.89     18.48 o 
  -7  14   8        5.24       -4.62     14.03 o 
  -5  14   8       48.50       51.04      8.48 o 
  -4  14   8       32.06       32.77      9.72 o 
  -3  14   8      686.21      677.61     13.18 o 
  -2  14   8      421.38      440.87      7.98 o 
  -1  14   8     1050.56     1047.81     37.95 o 
   0  14   8       53.20       49.43      4.30 o 
   1  14   8      479.56      452.15     14.61 o 
   2  14   8       25.91       25.72      4.66 o 
   3  14   8       10.66       30.34     25.52 o 
   4  14   8       52.82       71.63     11.38 o 
   5  14   8        5.31        3.06     10.05 o 
  -7  15   8        6.86       -3.30     10.39 o 
  -6  15   8       22.52       22.35     10.24 o 
  -5  15   8        7.00       22.42     11.27 o 
  -4  15   8      439.92      397.17     11.77 o 
  -3  15   8      262.16      251.16      7.51 o 
  -2  15   8      697.28      663.68     16.07 o 
  -1  15   8       15.39       18.26      5.07 o 
   0  15   8        1.87        1.64      3.89 o 
   1  15   8        5.66        3.88     13.74 o 
   2  15   8       19.55       25.82     10.51 o 
   3  15   8       10.91       94.55     65.78 o 
   4  15   8       12.16        9.41     13.58 o 
   5  15   8       26.21       14.71      9.98 o 
  -7  16   8       37.41       24.96      9.32 o 
  -6  16   8        3.74       -2.97     13.70 o 
  -5  16   8      114.16      108.53      8.04 o 
  -4  16   8       34.56       43.98      9.75 o 
  -3  16   8      194.91      206.80      6.25 o 
  -2  16   8        4.03        3.94      5.10 o 
  -1  16   8        0.41        0.85      4.77 o 
   0  16   8       17.05       15.44      3.88 o 
   1  16   8      103.03       86.66     10.69 o 
   2  16   8        2.02       -3.52      9.93 o 
   3  16   8        3.73       11.43     18.31 o 
   4  16   8       23.75       19.83      9.90 o 
   5  16   8        5.12        4.66     10.81 o 
  -6  17   8        4.99       12.75     10.30 o 
  -5  17   8       36.94       29.54      7.54 o 
  -4  17   8       50.03       37.27      8.18 o 
  -3  17   8       49.63       46.57      5.08 o 
  -2  17   8      189.80      187.48      6.04 o 
  -1  17   8        4.55        3.01      4.64 o 
   0  17   8      141.03      138.56      4.18 o 
   1  17   8       22.36        9.68     10.26 o 
   2  17   8       36.33       36.96     23.10 o 
   3  17   8        6.88       63.45     16.79 o 
   4  17   8       54.66       48.17     10.28 o 
  -6  18   8       41.96       44.95      8.20 o 
  -5  18   8      114.06      108.15      8.22 o 
  -4  18   8       32.63       22.49      7.20 o 
  -3  18   8        7.19        7.01      5.47 o 
  -2  18   8        1.57        2.88      5.21 o 
  -1  18   8      287.63      282.95      5.55 o 
   0  18   8       23.93       19.19      3.51 o 
   1  18   8        8.62        9.79      9.87 o 
   2  18   8       67.58       51.28      9.41 o 
   3  18   8      189.81      192.79      9.66 o 
   4  18   8       32.69       22.27     10.69 o 
  -6  19   8      110.73      139.99      8.80 o 
  -5  19   8        0.36        4.83      7.92 o 
  -4  19   8        1.84        8.47      8.05 o 
  -3  19   8        0.16        6.14      5.50 o 
  -2  19   8        6.02        3.49      6.27 o 
  -1  19   8       19.90       15.28      4.44 o 
   0  19   8        0.08        4.97      3.21 o 
   1  19   8        1.49        9.58     11.01 o 
   2  19   8        2.06        2.05     13.98 o 
   3  19   8       51.70       57.40     11.41 o 
  -6  20   8      127.94      166.48      9.23 o 
  -5  20   8        0.14        0.62     12.50 o 
  -4  20   8      524.40      539.46      9.55 o 
  -3  20   8      183.73      202.33      6.01 o 
  -2  20   8       35.47       31.78      5.11 o 
  -1  20   8      140.68      137.29      6.07 o 
   0  20   8       56.14       57.98      6.34 o 
   1  20   8      345.08      332.82     12.28 o 
   2  20   8       20.06       20.70     10.38 o 
   3  20   8        6.89        9.12     10.21 o 
  -5  21   8      179.30      218.30      7.84 o 
  -4  21   8       37.03       35.50      7.86 o 
  -3  21   8       73.48       88.28      5.70 o 
  -2  21   8       19.71        6.44      5.16 o 
  -1  21   8       35.16       25.53      4.78 o 
   0  21   8       10.90       14.46      8.04 o 
   1  21   8       94.93       96.12      9.70 o 
   2  21   8       68.96       85.22     10.69 o 
   3  21   8       26.30       12.35     11.51 o 
  -5  22   8       49.51       67.73      7.54 o 
  -4  22   8      202.84      189.76      8.53 o 
  -3  22   8       23.34       17.59      5.44 o 
  -2  22   8       17.22       19.52      4.96 o 
  -1  22   8       78.60       86.88      7.23 o 
   0  22   8      203.37      210.18     10.48 o 
   1  22   8       64.60       63.68     10.62 o 
   2  22   8      409.27      398.41     13.63 o 
   3  22   8       54.22       47.92     12.52 o 
  -4  23   8        3.77        3.27      8.38 o 
  -3  23   8       79.89       89.47      7.43 o 
  -2  23   8       44.74       43.35      5.15 o 
  -1  23   8        1.87        4.90      8.19 o 
   0  23   8       92.43      103.69      9.41 o 
   1  23   8       57.17       52.71      8.93 o 
   2  23   8       37.88       40.27      9.77 o 
  -4  24   8       19.14       16.29      7.60 o 
  -3  24   8       52.00       55.76      7.30 o 
  -2  24   8        1.02        1.44      6.08 o 
  -1  24   8       99.07      130.43      7.58 o 
   0  24   8        1.08        5.11      9.07 o 
   1  24   8       14.72        5.25      9.09 o 
   2  24   8       18.22       18.62     10.00 o 
  -3  25   8       35.87       21.66      7.20 o 
  -2  25   8       15.10        9.66      6.59 o 
  -1  25   8       17.31       16.76      7.64 o 
   0  25   8       25.24       32.42     10.10 o 
   1  25   8       32.61       43.28     11.22 o 
  -1  26   8       11.94       12.48      7.68 o 
  -8   1   9      161.32      184.53     14.54 o 
  -7   1   9      211.93      212.82     12.20 o 
  -6   1   9       63.73       44.97     11.32 o 
  -5   1   9      131.12       99.85     10.90 o 
  -4   1   9       22.73        4.57     10.33 o 
  -3   1   9      114.04      127.11     18.83 o 
  -2   1   9       12.98       22.92      6.43 o 
  -1   1   9      279.10      256.12      7.55 o 
   0   1   9       39.88       21.52      7.78 o 
   1   1   9        6.64        5.69      2.62 o 
   2   1   9      312.07      327.14      6.81 o 
   3   1   9       15.88        8.63      5.23 o 
   4   1   9      230.32      232.01     12.22 o 
   5   1   9       23.76       35.29     12.01 o 
  -8   2   9       76.52       92.97     12.58 o 
  -7   2   9       29.14       31.77     11.75 o 
  -6   2   9       72.30       70.54     10.33 o 
  -5   2   9       12.49       13.45     16.37 o 
  -4   2   9      587.91      535.09     12.28 o 
  -3   2   9       91.74      122.83     17.74 o 
  -2   2   9      460.74      460.70     13.74 o 
  -1   2   9        0.68        5.28      6.78 o 
   0   2   9        8.28       -1.66      8.68 o 
   1   2   9      399.80      381.71      9.88 o 
   2   2   9       85.64       91.44      6.50 o 
   3   2   9      121.00      113.78      5.77 o 
   4   2   9       70.24       72.77      7.07 o 
   5   2   9       97.18       98.06     12.12 o 
  -8   3   9       64.55       69.09     13.08 o 
  -7   3   9        0.44       -4.95     13.95 o 
  -6   3   9       75.81       70.64     10.57 o 
  -5   3   9       94.29       90.98      7.58 o 
  -4   3   9      116.49      117.34      7.71 o 
  -3   3   9        1.37       12.30      7.48 o 
  -2   3   9       11.39       25.37      9.63 o 
  -1   3   9       54.79       74.14      6.31 o 
   0   3   9      124.07      112.79      8.24 o 
   1   3   9       95.97       88.69      6.02 o 
   2   3   9        8.25        8.44      5.21 o 
   3   3   9       16.80       17.81      5.43 o 
   4   3   9        2.38        8.68      6.97 o 
   5   3   9      124.56      120.23     14.03 o 
  -8   4   9       28.85       19.37     12.41 o 
  -7   4   9        2.18        6.95     11.62 o 
  -6   4   9        9.64       -2.17      8.16 o 
  -5   4   9     1060.63      958.42     27.18 o 
  -4   4   9       61.27       81.80      9.51 o 
  -3   4   9       12.00       22.20      7.40 o 
  -2   4   9      724.34      709.74     13.28 o 
  -1   4   9        8.38        7.51      6.12 o 
   0   4   9      417.15      366.08     16.47 o 
   1   4   9       10.24        6.81      5.47 o 
   2   4   9      433.70      438.68      6.93 o 
   3   4   9      105.90       97.09      7.27 o 
   4   4   9        5.70        7.46      7.35 o 
   5   4   9       37.23       64.93     20.35 o 
  -8   5   9       84.36       90.69     12.17 o 
  -7   5   9        0.36        4.17     10.87 o 
  -6   5   9        0.05        1.72     15.29 o 
  -5   5   9       42.63       56.28      7.31 o 
  -4   5   9      468.91      458.02     18.05 o 
  -3   5   9      345.43      339.24      8.71 o 
  -2   5   9        8.72        4.08      8.83 o 
  -1   5   9     1116.30     1078.08     13.91 o 
   0   5   9       16.05       26.32      7.94 o 
   1   5   9      175.42      187.20      5.17 o 
   2   5   9      135.57      127.25      5.67 o 
   3   5   9      115.00      103.06      5.83 o 
   4   5   9        8.05        8.65      8.38 o 
   5   5   9        2.10       -4.27     12.04 o 
  -8   6   9        0.46        4.57     11.66 o 
  -7   6   9        0.42        6.15     11.89 o 
  -6   6   9       99.63       97.98      7.52 o 
  -5   6   9      482.15      477.82     12.77 o 
  -4   6   9      408.54      412.06     14.08 o 
  -3   6   9      185.52      158.98      9.36 o 
  -2   6   9      643.64      642.77     21.39 o 
  -1   6   9       78.93       69.22      6.39 o 
   0   6   9      109.66      123.73      7.40 o 
   1   6   9       84.43       63.59      8.66 o 
   2   6   9      195.94      210.37      5.70 o 
   3   6   9        1.23        4.49     12.44 o 
   4   6   9      124.60      125.78      8.39 o 
   5   6   9       17.52       18.03      9.23 o 
  -8   7   9       11.02        3.55     15.50 o 
  -7   7   9       79.37       96.05     12.54 o 
  -6   7   9       27.53        4.79     10.88 o 
  -5   7   9     1029.44     1060.64     28.35 o 
  -4   7   9     1090.69     1071.63     31.73 o 
  -3   7   9      164.44      150.27      9.37 o 
  -2   7   9      128.29      113.69      6.90 o 
  -1   7   9       94.06       80.01      6.43 o 
   0   7   9      955.39      927.56     11.01 o 
   1   7   9      144.39      140.64      9.81 o 
   2   7   9     1539.90     1506.55     18.86 o 
   3   7   9      153.82      147.10      5.93 o 
   4   7   9       33.20       32.10      7.11 o 
   5   7   9      337.15      358.15     10.66 o 
  -7   8   9        1.20       -2.02     15.81 o 
  -6   8   9       35.06       31.42     10.50 o 
  -5   8   9       10.36       14.81     10.58 o 
  -4   8   9     1196.94     1124.54     19.53 o 
  -3   8   9      126.10      120.15     13.61 o 
  -2   8   9       33.53        6.28      7.65 o 
  -1   8   9      762.00      716.67     17.49 o 
   0   8   9      104.52      103.33      5.81 o 
   1   8   9     1944.45     1856.14     14.72 o 
   2   8   9        6.63       14.54      4.36 o 
   3   8   9       46.18       51.68      7.21 o 
   4   8   9      315.59      324.45      8.41 o 
   5   8   9       85.00       86.12      7.74 o 
  -7   9   9        0.05        6.24     16.59 o 
  -6   9   9        5.41        0.67     13.59 o 
  -5   9   9       17.31       14.40     10.44 o 
  -4   9   9       29.87       54.64     10.26 o 
  -3   9   9       97.24       93.91     14.40 o 
  -2   9   9      244.48      235.20     16.86 o 
  -1   9   9     1319.54     1289.53     35.12 o 
   0   9   9        0.38        7.93      3.95 o 
   1   9   9      765.47      767.80      7.63 o 
   2   9   9      318.11      285.24      7.40 o 
   3   9   9      112.22      108.38      4.69 o 
   4   9   9        6.47       10.82      7.69 o 
   5   9   9        0.77        0.62      9.51 o 
  -7  10   9        4.99        2.00     11.62 o 
  -6  10   9       38.63       36.66     10.73 o 
  -5  10   9       16.52       11.19     10.08 o 
  -4  10   9       52.73       56.64      7.20 o 
  -3  10   9      408.41      379.96     13.49 o 
  -2  10   9     1322.93     1274.40     16.82 o 
  -1  10   9     2165.70     2130.38     36.80 o 
   0  10   9      499.24      509.17     12.32 o 
   1  10   9      535.07      492.46      5.73 o 
   2  10   9       22.90       25.68      3.21 o 
   3  10   9       48.52       41.19      5.31 o 
   4  10   9        4.08        1.85      8.12 o 
   5  10   9        2.00        2.98      9.63 o 
  -7  11   9        3.81        1.85     17.13 o 
  -6  11   9       19.84       11.71     10.48 o 
  -5  11   9       37.29       24.12     10.71 o 
  -4  11   9       41.21       48.38      6.52 o 
  -3  11   9      452.55      436.41      8.95 o 
  -2  11   9        6.74        7.77      7.05 o 
  -1  11   9       22.51       50.68      6.41 o 
   0  11   9      112.16      131.71      7.10 o 
   1  11   9        0.54        8.51      3.79 o 
   2  11   9       81.63       78.59      4.05 o 
   3  11   9       52.59       56.95      7.40 o 
   4  11   9        0.00        9.81     10.66 o 
   5  11   9        0.07        7.14     11.22 o 
  -7  12   9        4.84       -1.88     17.10 o 
  -6  12   9       48.26       44.53     10.97 o 
  -5  12   9        9.05        5.91     11.85 o 
  -4  12   9      141.65      135.30      7.70 o 
  -3  12   9       22.19       16.59      8.67 o 
  -2  12   9       61.24       73.90      7.17 o 
  -1  12   9     2155.17     2071.50     29.57 o 
   0  12   9      227.14      229.48      9.09 o 
   1  12   9       59.86       63.56      4.66 o 
   2  12   9       32.43       23.95      6.90 o 
   3  12   9        7.65        6.75      7.12 o 
   4  12   9       24.72       21.87      7.76 o 
  -7  13   9       44.71       30.47      9.60 o 
  -6  13   9        9.39       11.67     11.21 o 
  -5  13   9      195.36      201.26     11.29 o 
  -4  13   9        1.27        3.94      8.29 o 
  -3  13   9        9.57        9.86     10.82 o 
  -2  13   9      613.52      606.48     10.54 o 
  -1  13   9      831.68      834.62     19.84 o 
   0  13   9      288.01      258.40      4.84 o 
   1  13   9      261.08      263.47      7.24 o 
   2  13   9       13.28       21.88      7.83 o 
   3  13   9       55.91       68.78     10.69 o 
   4  13   9       45.90       54.38     12.67 o 
  -7  14   9       40.84       44.35      9.33 o 
  -6  14   9       15.88       18.13     11.28 o 
  -5  14   9       53.10       46.49      8.73 o 
  -4  14   9       64.82       73.62      7.25 o 
  -3  14   9       17.59       15.48      9.45 o 
  -2  14   9      155.83      163.83      6.21 o 
  -1  14   9      309.33      285.34      6.04 o 
   0  14   9      723.95      755.04     11.42 o 
   1  14   9      256.90      248.85     18.52 o 
   2  14   9      402.32      400.39     15.62 o 
   3  14   9      131.87      160.82     14.47 o 
   4  14   9       23.87       32.06      8.68 o 
  -6  15   9        0.41        0.60     14.24 o 
  -5  15   9       85.84       99.36      9.13 o 
  -4  15   9      285.88      277.47      8.12 o 
  -3  15   9       16.94        4.43      9.06 o 
  -2  15   9      133.54      113.52      5.74 o 
  -1  15   9      273.21      241.69      9.50 o 
   0  15   9      481.72      485.93      7.85 o 
   1  15   9      247.24      239.18     10.78 o 
   2  15   9      173.07      179.11     10.11 o 
   3  15   9       21.24       30.11     12.93 o 
   4  15   9       39.12       53.96      9.29 o 
  -6  16   9      185.48      205.65     18.14 o 
  -5  16   9      219.49      203.71      9.92 o 
  -4  16   9      701.73      705.83     11.59 o 
  -3  16   9        0.74        0.31      8.57 o 
  -2  16   9        4.76        7.30      5.21 o 
  -1  16   9       71.99       66.23      5.01 o 
   0  16   9      273.38      267.48      4.71 o 
   1  16   9       41.05       36.66      8.32 o 
   2  16   9       14.48       26.17     11.37 o 
   3  16   9       15.24       31.72     14.75 o 
   4  16   9       62.23       53.40      9.61 o 
  -6  17   9       23.80       27.09      9.44 o 
  -5  17   9       12.57       20.57      7.47 o 
  -4  17   9       62.33       42.72      7.75 o 
  -3  17   9       19.61       18.58      5.78 o 
  -2  17   9      112.94      104.47      5.66 o 
  -1  17   9       26.76       19.15      4.98 o 
   0  17   9        3.06        4.30      3.91 o 
   1  17   9       27.22       22.07      8.45 o 
   2  17   9        2.29       10.18     14.84 o 
   3  17   9        0.17       -1.32     10.22 o 
  -5  18   9       90.64       87.85      9.59 o 
  -4  18   9       13.58       12.19      5.80 o 
  -3  18   9        0.28        1.76      6.27 o 
  -2  18   9       91.15       86.38      5.74 o 
  -1  18   9        0.02       -3.38      5.45 o 
   0  18   9      166.98      164.50      6.29 o 
   1  18   9        1.19       11.75     11.54 o 
   2  18   9      184.95      188.48     17.39 o 
   3  18   9       11.28        9.32      9.47 o 
  -5  19   9       87.45       87.21      8.05 o 
  -4  19   9       47.79       40.75      7.78 o 
  -3  19   9       16.35       12.81      5.60 o 
  -2  19   9      157.93      148.87      6.00 o 
  -1  19   9      120.77      116.49      5.03 o 
   0  19   9        0.58        5.98      7.01 o 
   1  19   9       17.79       21.38      8.95 o 
   2  19   9        8.17        2.87      9.43 o 
   3  19   9        7.67        8.21     11.13 o 
  -5  20   9        5.58       14.50      7.49 o 
  -4  20   9       11.04        9.42      7.79 o 
  -3  20   9       60.09       70.36      5.81 o 
  -2  20   9        1.15        2.11      5.36 o 
  -1  20   9        3.44        3.62      7.17 o 
   0  20   9        5.13        7.91      9.53 o 
   1  20   9       68.43       58.70      9.78 o 
   2  20   9       19.56       12.50     10.37 o 
  -4  21   9        1.33        4.03      9.10 o 
  -3  21   9        5.28        7.18      5.97 o 
  -2  21   9        3.83        4.01      5.76 o 
  -1  21   9        1.05        0.10      6.73 o 
   0  21   9       35.34       27.15      7.60 o 
   1  21   9        0.05       -6.33     13.57 o 
   2  21   9       21.65       22.21      9.67 o 
  -4  22   9        2.30        8.94      7.77 o 
  -3  22   9        8.62       -2.63      7.62 o 
  -2  22   9        1.91        2.64      7.27 o 
  -1  22   9        9.62        0.01      6.78 o 
   0  22   9       55.31       46.39      7.92 o 
   1  22   9       24.97       17.23      9.64 o 
  -3  23   9        0.72        1.06     12.82 o 
  -2  23   9       17.78        4.17      7.16 o 
  -1  23   9       30.80       30.05      6.13 o 
   0  23   9       56.74       41.40      9.46 o 
  -1  24   9        0.81        3.35      6.70 o 
  -7   0  10        0.60        8.77     15.34 o 
  -6   0  10        5.94        4.36     14.28 o 
  -5   0  10       20.21       -6.12     13.85 o 
  -4   0  10      211.49      163.78     16.18 o 
  -3   0  10       73.74       94.56     10.22 o 
  -2   0  10      404.75      473.69     15.89 o 
  -1   0  10      707.57      624.73     19.59 o 
   0   0  10      165.85      167.58     17.54 o 
   1   0  10        2.18       -3.58      3.58 o 
   2   0  10        1.15        8.82     13.39 o 
   3   0  10        2.58       17.24     15.77 o 
   4   0  10       11.51       10.62     15.40 o 
   5   0  10       18.01       33.50     17.44 o 
  -7   1  10        2.10        5.48     11.87 o 
  -5   1  10       28.28       28.75     11.12 o 
  -4   1  10        5.24        2.02     10.29 o 
  -3   1  10      115.26      157.78     15.21 o 
  -2   1  10      299.26      320.24      8.66 o 
  -1   1  10        0.02        6.97     10.45 o 
   0   1  10      153.48      149.63      8.30 o 
   1   1  10       21.32       20.83      2.14 o 
   2   1  10       53.36       40.75     15.16 o 
   3   1  10       65.27       80.97     18.72 o 
   4   1  10       44.97       69.97     12.53 o 
   5   1  10       21.65       44.08     13.02 o 
  -7   2  10      190.23      204.38     12.73 o 
  -6   2  10        5.09       11.53     11.18 o 
  -5   2  10       82.83      102.47     21.48 o 
  -4   2  10      368.64      315.40     11.36 o 
  -3   2  10       10.40       26.37     13.92 o 
  -2   2  10      125.46      105.80      9.06 o 
  -1   2  10      195.82      191.25     12.78 o 
   0   2  10       53.26       51.69     10.78 o 
   1   2  10      134.76      127.10      5.22 o 
   2   2  10      201.52      195.98      8.76 o 
   3   2  10       75.25       88.84     16.67 o 
   4   2  10       59.68       75.13     11.74 o 
   5   2  10      119.86      156.34     13.72 o 
  -7   3  10       20.68       26.83     21.70 o 
  -6   3  10      318.92      315.12     12.10 o 
  -5   3  10      190.89      185.47     11.38 o 
  -4   3  10      677.24      672.42     16.05 o 
  -3   3  10       61.85       50.61      7.50 o 
  -2   3  10        8.67       13.35      7.44 o 
  -1   3  10      199.32      216.12     12.16 o 
   0   3  10       58.59       57.54      8.98 o 
   1   3  10      249.83      229.27      5.72 o 
   2   3  10        1.46        3.78      5.97 o 
   3   3  10      137.24      158.84      9.55 o 
   4   3  10       73.76       62.23     18.32 o 
  -7   4  10       50.53       67.30     11.36 o 
  -6   4  10        9.26       27.36     11.52 o 
  -5   4  10      596.63      535.30     13.15 o 
  -4   4  10       13.43       22.71      8.10 o 
  -3   4  10       44.60       39.96      7.73 o 
  -2   4  10      265.54      240.60      9.79 o 
  -1   4  10       42.49       43.12      8.54 o 
   0   4  10      108.90      114.50      7.55 o 
   1   4  10       14.80        5.46      5.01 o 
   2   4  10       43.86       37.49      5.85 o 
   3   4  10        1.66       -3.05      9.28 o 
   4   4  10        0.04       -3.99     15.23 o 
  -7   5  10        2.77       -1.30     12.16 o 
  -6   5  10        0.32        2.18     11.24 o 
  -5   5  10        1.70       25.99     10.28 o 
  -4   5  10        0.14       35.07      9.99 o 
  -3   5  10       14.57       27.96      7.46 o 
  -2   5  10      468.42      444.18      9.54 o 
  -1   5  10        5.85        7.19      7.89 o 
   0   5  10      146.09      169.70     18.56 o 
   1   5  10       19.85       14.58      5.41 o 
   2   5  10       20.10       19.78      7.25 o 
   3   5  10      120.01      127.16      8.60 o 
   4   5  10        6.44       16.43     15.74 o 
  -7   6  10       95.67       76.62     13.03 o 
  -6   6  10       13.58        8.92     12.21 o 
  -5   6  10      114.38      113.25     11.04 o 
  -4   6  10       78.89       98.25      7.81 o 
  -3   6  10      303.26      292.65      8.83 o 
  -2   6  10      230.04      233.38     15.35 o 
  -1   6  10      393.55      390.67      7.66 o 
   0   6  10        0.31       11.19      6.15 o 
   1   6  10      138.98      121.02      6.69 o 
   2   6  10        3.27        0.66      5.61 o 
   3   6  10        0.34       -5.30     15.01 o 
   4   6  10        1.23        8.27      8.65 o 
  -7   7  10       16.94       17.56     11.87 o 
  -6   7  10        6.57        4.28     10.68 o 
  -5   7  10        3.08        0.15      9.97 o 
  -4   7  10      385.77      400.22     10.63 o 
  -3   7  10      260.38      232.30     12.78 o 
  -2   7  10       56.09       48.83      8.04 o 
  -1   7  10      170.32      184.73     10.78 o 
   0   7  10        1.07       22.52      7.53 o 
   1   7  10      377.65      331.74     11.69 o 
   2   7  10        3.82        9.91      8.66 o 
   3   7  10       48.39       41.23      8.80 o 
   4   7  10       47.76       57.92      8.86 o 
  -7   8  10        1.43       -6.14     18.78 o 
  -6   8  10       27.99       14.06     10.83 o 
  -5   8  10       42.31       41.50     12.14 o 
  -4   8  10       92.18      130.45     14.06 o 
  -3   8  10       48.77       42.37      8.95 o 
  -2   8  10        1.13       23.47     16.60 o 
  -1   8  10      489.64      487.53      8.22 o 
   0   8  10       40.23       56.15      7.83 o 
   1   8  10      115.65      119.69      8.79 o 
   2   8  10      108.50      114.73      6.71 o 
   3   8  10        5.16        6.83      8.33 o 
   4   8  10        0.10       -1.41      8.58 o 
  -7   9  10        6.68       12.59     13.21 o 
  -6   9  10        2.94        4.93     14.28 o 
  -5   9  10      159.81      164.94     12.03 o 
  -4   9  10       57.14       85.95     11.60 o 
  -3   9  10      269.96      285.36      8.81 o 
  -2   9  10     1070.85     1072.10     29.46 o 
  -1   9  10       32.08       26.68      6.23 o 
   0   9  10      336.67      344.43      6.93 o 
   1   9  10      546.45      529.95      7.74 o 
   2   9  10       38.53       41.37      5.75 o 
   3   9  10       30.68       33.39      8.45 o 
   4   9  10        7.23       11.24     10.13 o 
  -6  10  10       34.70       28.71     11.45 o 
  -5  10  10       33.69       26.11     11.01 o 
  -4  10  10       29.17       42.63      7.71 o 
  -3  10  10       99.62      120.88      8.10 o 
  -2  10  10      132.40      157.65      9.73 o 
  -1  10  10      220.12      219.76     10.06 o 
   0  10  10        4.81        5.94      5.35 o 
   1  10  10      143.18      168.66      9.06 o 
   2  10  10        3.42       13.08      7.22 o 
   3  10  10        0.11        5.14      8.58 o 
   4  10  10        6.20       15.81      9.96 o 
  -6  11  10      156.07      205.91     15.88 o 
  -5  11  10      126.35      124.89     14.66 o 
  -4  11  10      331.40      343.79      8.87 o 
  -3  11  10       78.39       82.79      7.77 o 
  -2  11  10      149.43      184.25     29.21 o 
  -1  11  10       66.65       83.06      6.21 o 
   0  11  10       38.41       35.21      4.24 o 
   1  11  10        0.32        4.71      5.79 o 
   2  11  10      205.83      230.36     19.48 o 
   3  11  10        0.39       18.70      7.68 o 
   4  11  10      163.60      180.53      8.51 o 
  -6  12  10       35.21       34.92     10.99 o 
  -5  12  10      511.30      525.92     13.73 o 
  -4  12  10       20.40       40.62      7.02 o 
  -3  12  10      127.72      123.28     13.72 o 
  -2  12  10        8.94       28.62     13.26 o 
  -1  12  10        2.21        2.97      6.69 o 
   0  12  10        8.20       16.90      5.08 o 
   1  12  10        0.49        4.76      5.76 o 
   2  12  10       88.81      103.15     11.63 o 
   3  12  10      119.96      135.06      9.38 o 
  -6  13  10        0.81       12.31     10.64 o 
  -5  13  10        0.02       11.47     13.11 o 
  -4  13  10       42.46       45.93      7.96 o 
  -3  13  10       13.35        7.17      8.72 o 
  -2  13  10       61.94       70.78      7.36 o 
  -1  13  10       25.86       24.47      5.23 o 
   0  13  10       72.54       73.78      6.59 o 
   1  13  10      467.18      446.68     12.99 o 
   2  13  10       58.22       87.99     11.62 o 
   3  13  10       24.63       30.89      9.05 o 
  -6  14  10       98.06      105.20     12.56 o 
  -5  14  10        0.13        1.92     10.49 o 
  -4  14  10       31.01       43.67      7.85 o 
  -3  14  10      111.92       82.75      8.89 o 
  -2  14  10       17.08       20.59      8.92 o 
  -1  14  10      805.98      830.47      7.96 o 
   0  14  10       41.73       42.23      6.38 o 
   1  14  10       10.31       16.45     16.02 o 
   2  14  10       21.39       32.52      8.20 o 
   3  14  10        4.75       10.74      9.21 o 
  -5  15  10       19.48       30.15      9.47 o 
  -4  15  10        0.29        6.47      7.57 o 
  -3  15  10        7.48        4.03      7.44 o 
  -2  15  10       71.48       76.28      5.87 o 
  -1  15  10        3.26       10.51      5.05 o 
   0  15  10       65.50       64.14     11.04 o 
   1  15  10      249.73      239.18      9.88 o 
   2  15  10        4.11       19.42      8.39 o 
   3  15  10       33.43       39.76     10.16 o 
  -5  16  10        5.74       10.59      9.07 o 
  -4  16  10        7.83       15.58      7.37 o 
  -3  16  10        9.66        5.69      7.18 o 
  -2  16  10       35.96       28.93      5.62 o 
  -1  16  10       80.69       77.84      6.47 o 
   0  16  10        0.23       -5.88     14.15 o 
   1  16  10       46.79       56.91      8.59 o 
   2  16  10       81.82       90.70      9.78 o 
  -5  17  10       12.13       10.72      9.40 o 
  -4  17  10        2.82       -3.59     10.21 o 
  -3  17  10       21.70       20.25      7.26 o 
  -2  17  10        2.30        4.48      5.41 o 
  -1  17  10        1.07        4.78      5.14 o 
   0  17  10       72.95       62.52     11.02 o 
   1  17  10       23.65       20.71      9.04 o 
   2  17  10        4.94        9.30      8.84 o 
  -4  18  10       32.40       27.12      8.52 o 
  -3  18  10       14.65       12.39      7.37 o 
  -2  18  10       43.33       61.53      5.79 o 
  -1  18  10       61.92       58.30      6.92 o 
   0  18  10       13.29        2.83      9.85 o 
   1  18  10      167.42      166.48     15.17 o 
   2  18  10      191.38      190.99     10.72 o 
  -4  19  10       31.74       24.40      7.83 o 
  -3  19  10       15.28       10.00      7.27 o 
  -2  19  10       15.69        3.93      5.53 o 
  -1  19  10        0.07        4.25     12.45 o 
   0  19  10       15.96       13.89      8.47 o 
   1  19  10        0.17        1.73      8.48 o 
  -3  20  10        3.10        6.36      6.36 o 
  -2  20  10        4.39        5.01     12.56 o 
  -1  20  10        4.17       -1.30     10.00 o 
   0  20  10       10.47        2.46      8.55 o 
   1  20  10        0.06        1.43      8.21 o 
  -2  21  10        1.82        3.66      7.80 o 
  -1  21  10        8.92        6.13      9.02 o 
   0  21  10       34.80       20.62      8.02 o 
  -6   1  11       29.54       35.97     11.59 o 
  -5   1  11       71.15       55.22     11.27 o 
  -4   1  11       75.51       53.35     10.62 o 
  -3   1  11      443.20      379.91     12.49 o 
  -2   1  11      688.64      636.25      9.56 o 
  -1   1  11       72.16      352.28     66.88 o 
   0   1  11       41.17       39.15     11.40 o 
   2   1  11      156.95      135.76     13.35 o 
   3   1  11        5.68        6.19     15.08 o 
  -6   2  11       37.54       44.96     11.68 o 
  -5   2  11       27.03       15.52     10.76 o 
  -4   2  11       69.77       63.48     10.59 o 
  -3   2  11      204.07      213.19     12.81 o 
  -2   2  11       78.08       83.76      9.40 o 
  -1   2  11       16.01       33.44     24.52 o 
   0   2  11        0.12      103.56     68.62 o 
   1   2  11       71.61       56.96     11.89 o 
   2   2  11        1.42       12.27     16.32 o 
   3   2  11       70.40       56.55     21.85 o 
  -6   3  11       17.67       13.42     12.81 o 
  -5   3  11       64.31       83.12     11.29 o 
  -4   3  11        2.82       21.63     10.72 o 
  -3   3  11       40.95       41.33     10.21 o 
  -2   3  11       40.82       65.05     10.06 o 
  -1   3  11       93.38      371.51     17.83 o 
   0   3  11      269.77      262.15     11.12 o 
   1   3  11       21.59       -6.09     18.00 o 
   2   3  11       62.97       46.67     13.68 o 
   3   3  11       21.20       24.81     16.65 o 
  -6   4  11        0.40        5.58     14.48 o 
  -5   4  11       18.78       12.64     15.86 o 
  -4   4  11       69.41       65.27     10.65 o 
  -3   4  11      245.04      240.57      9.23 o 
  -2   4  11      553.33      542.76     14.44 o 
  -1   4  11      262.96      322.55     18.41 o 
   0   4  11       40.20       33.68      8.41 o 
   1   4  11       36.69       52.16     11.98 o 
   2   4  11        3.62        2.00      9.20 o 
   3   4  11       11.40       10.95      9.32 o 
  -6   5  11        5.08        8.00     13.90 o 
  -5   5  11        0.02       17.95     13.82 o 
  -4   5  11      374.33      412.40     15.47 o 
  -3   5  11      144.32      150.23     11.79 o 
  -2   5  11      125.19      163.10      9.96 o 
  -1   5  11      672.23      713.07     25.50 o 
   0   5  11        0.55        4.11      6.71 o 
   1   5  11       16.13       24.31      6.64 o 
   2   5  11        3.59       -1.99      9.99 o 
   3   5  11      186.03      177.39      9.73 o 
  -5   6  11       19.15       27.75     11.22 o 
  -4   6  11       42.41       60.87      8.40 o 
  -3   6  11      279.05      259.95      9.24 o 
  -2   6  11       24.73       31.82     14.43 o 
  -1   6  11       31.71      109.21     61.60 o 
   0   6  11        8.69       13.09      7.61 o 
   1   6  11      179.79      186.28      8.39 o 
   2   6  11        0.04        6.70      9.29 o 
   3   6  11       50.20       34.40      9.34 o 
  -6   7  11       10.58       19.30     11.91 o 
  -5   7  11      170.58      180.39     11.85 o 
  -4   7  11        7.04       38.02      8.35 o 
  -3   7  11      289.31      294.62      9.54 o 
  -2   7  11       27.60       31.43     13.46 o 
  -1   7  11       88.63       91.16      9.53 o 
   0   7  11      331.96      339.47     16.24 o 
   1   7  11       59.78       76.45     10.53 o 
   2   7  11      404.76      421.01      7.91 o 
   3   7  11      365.54      403.73     10.94 o 
  -6   8  11       92.47      109.18     12.45 o 
  -5   8  11        7.12       -1.35     10.57 o 
  -4   8  11      401.01      437.17     23.66 o 
  -3   8  11       10.58       30.90      9.47 o 
  -2   8  11        6.63      118.37     47.50 o 
  -1   8  11        8.75       19.26      8.32 o 
   0   8  11       21.62       29.30      8.51 o 
   1   8  11      232.52      251.48      8.23 o 
   2   8  11       13.43       32.44      9.17 o 
   3   8  11      562.93      572.20     14.99 o 
  -6   9  11        0.67        4.12     11.84 o 
  -5   9  11        0.67        7.38     10.68 o 
  -4   9  11       12.68       45.57     11.02 o 
  -3   9  11      101.52      102.38      9.71 o 
  -2   9  11      105.42      123.18     32.53 o 
  -1   9  11      254.88      243.02     14.34 o 
   0   9  11       93.00       90.11      7.54 o 
   1   9  11       88.96       94.65      6.78 o 
   2   9  11        7.76       16.45      9.46 o 
   3   9  11       36.15       47.12      9.77 o 
  -6  10  11       43.89       62.64     12.35 o 
  -5  10  11       11.72       14.82     15.21 o 
  -4  10  11      203.84      235.71     15.91 o 
  -3  10  11       63.35       83.69      8.41 o 
  -2  10  11      313.49      322.37     15.89 o 
  -1  10  11      105.66      120.13      8.10 o 
   0  10  11      159.92      170.22     13.77 o 
   1  10  11      231.14      217.88     11.70 o 
   2  10  11      110.47      117.41     10.09 o 
   3  10  11      109.80      122.46     12.93 o 
  -5  11  11       10.59       14.30     10.61 o 
  -4  11  11       11.57       49.08     10.21 o 
  -3  11  11       25.70       22.44      8.26 o 
  -2  11  11       71.68      100.53     18.96 o 
  -1  11  11       78.52       86.82      5.55 o 
   0  11  11        2.10       19.61      6.59 o 
   1  11  11        0.16       26.98     24.52 o 
   2  11  11      112.41      111.00     10.50 o 
  -5  12  11       37.69       35.71     11.52 o 
  -4  12  11       25.48       34.41      8.18 o 
  -3  12  11        7.23        3.86     10.49 o 
  -2  12  11        9.32       17.83      9.04 o 
  -1  12  11      254.25      258.85     10.99 o 
   0  12  11       11.83       16.76      7.97 o 
   1  12  11      254.93      265.83     14.61 o 
   2  12  11      147.50      151.98     10.56 o 
  -5  13  11        1.76       11.15     18.01 o 
  -4  13  11        6.51        7.48      7.34 o 
  -3  13  11      164.68      140.31     11.29 o 
  -2  13  11       51.79       68.48     10.80 o 
  -1  13  11      340.64      381.72     10.49 o 
   0  13  11      318.44      321.40     13.17 o 
   1  13  11      136.78      152.19     12.00 o 
   2  13  11       17.07       35.81     10.03 o 
  -4  14  11        0.61        4.86      8.07 o 
  -3  14  11       23.13       26.74      8.39 o 
  -2  14  11      168.83      180.31     11.69 o 
  -1  14  11      105.85      127.02     12.08 o 
   0  14  11       97.61      119.05     11.99 o 
   1  14  11        7.89       36.04     10.38 o 
   2  14  11        0.01        5.56     12.50 o 
  -4  15  11       12.31       24.80      8.00 o 
  -3  15  11      220.61      220.24     12.64 o 
  -2  15  11        5.78        7.75      5.82 o 
  -1  15  11       76.57       64.03     10.54 o 
   0  15  11       25.33        8.48     13.08 o 
   1  15  11       38.62       37.71     11.44 o 
  -4  16  11      140.86      158.72     12.11 o 
  -3  16  11       23.31       19.08      6.56 o 
  -2  16  11       36.99       44.91      7.35 o 
  -1  16  11      119.56      112.33     18.64 o 
   0  16  11       82.35       60.03     10.98 o 
   1  16  11      163.41      178.30     16.78 o 
  -3  17  11        0.29        8.55      7.32 o 
  -2  17  11        0.22       11.76     10.28 o 
  -1  17  11       10.44       11.98     10.52 o 
   0  17  11       28.25       25.49     10.80 o 
  -2  18  11       82.06      101.49     22.71 o 
  -1  18  11       93.78       94.28     20.41 o 
  -5   0  12       99.08       73.75     16.90 o 
  -4   0  12       35.81       45.87     14.92 o 
  -3   0  12       23.66       35.90     10.57 o 
  -2   0  12      184.90      215.05     11.49 o 
  -1   0  12       21.69       29.79     13.55 o 
   0   0  12        7.32       -3.21     18.83 o 
  -5   1  12       60.32       59.43     12.58 o 
  -4   1  12        7.11        2.13     11.52 o 
  -3   1  12       18.83       36.84      7.92 o 
  -2   1  12       39.70       38.81      7.55 o 
  -1   1  12      376.90      385.27     18.36 o 
   0   1  12       12.17       11.05     16.62 o 
   2   1  12       35.67       33.10     17.19 o 
  -5   2  12       61.66       62.33     11.02 o 
  -4   2  12        3.85        0.23     11.19 o 
  -3   2  12        4.14       19.61      9.22 o 
  -2   2  12        0.44       10.67      7.56 o 
  -1   2  12      175.83      240.03     11.88 o 
   0   2  12        1.24       12.15     10.58 o 
   1   2  12       34.29        3.61     12.61 o 
   2   2  12       18.69       -0.17     13.78 o 
  -5   3  12        0.02       10.30     16.28 o 
  -4   3  12      345.83      375.54     16.23 o 
  -3   3  12       14.69       19.04      8.53 o 
  -2   3  12       35.05       32.43      9.99 o 
  -1   3  12      155.60      180.86      9.61 o 
   0   3  12       32.17       29.18     13.23 o 
   1   3  12      145.57      171.17     13.76 o 
   2   3  12       23.23       14.14     13.33 o 
  -5   4  12       41.90       40.41     12.05 o 
  -4   4  12        6.54       21.60      9.51 o 
  -3   4  12       17.07       31.46     14.50 o 
  -2   4  12        4.34       12.53      7.78 o 
  -1   4  12        2.82       10.48      8.91 o 
   0   4  12      210.61      232.36     15.65 o 
   1   4  12       17.92       12.96      8.61 o 
   2   4  12       25.11       22.92     12.68 o 
  -5   5  12       12.56       18.75     10.98 o 
  -4   5  12       64.30       89.40     13.02 o 
  -3   5  12       60.60       84.70      9.25 o 
  -2   5  12       47.04       45.79      9.05 o 
  -1   5  12       12.27       18.49      9.61 o 
   0   5  12       23.61       27.84     11.60 o 
   1   5  12       14.30       14.92      9.86 o 
   2   5  12      102.36      101.30     13.54 o 
  -5   6  12       33.87       36.18     11.41 o 
  -4   6  12      105.06      130.09     10.27 o 
  -3   6  12      116.23      120.04      9.01 o 
  -2   6  12      206.52      201.87     11.46 o 
  -1   6  12       72.55       74.24     10.35 o 
   0   6  12       41.16       41.68      8.59 o 
   1   6  12        6.13        9.26      6.89 o 
   2   6  12        0.02        2.73     13.62 o 
  -5   7  12        5.98       12.03     11.74 o 
  -4   7  12       33.67       60.66     13.90 o 
  -3   7  12       45.49       60.48      8.58 o 
  -2   7  12       20.61       26.33     19.90 o 
  -1   7  12       15.34       42.46     28.84 o 
   0   7  12       71.96       48.73     10.75 o 
   1   7  12       22.35       31.19      7.05 o 
   2   7  12        1.71       11.16      9.61 o 
  -5   8  12       12.77       10.27     11.83 o 
  -4   8  12       26.86       57.23     10.29 o 
  -3   8  12        7.21       24.08      8.34 o 
  -2   8  12      109.26      141.14     32.24 o 
  -1   8  12        7.28       17.51      9.85 o 
   0   8  12        0.24       10.17     10.30 o 
   1   8  12        1.49        3.84      9.83 o 
  -4   9  12       90.31       97.97     11.59 o 
  -3   9  12      118.82      145.35     10.46 o 
  -2   9  12      195.64      196.17     21.40 o 
  -1   9  12      223.54      226.54     13.97 o 
   0   9  12      115.52      122.24      8.29 o 
   1   9  12       17.54       11.72     12.42 o 
  -4  10  12      119.94      189.80     10.37 o 
  -3  10  12       10.94       19.84      9.94 o 
  -2  10  12      151.81      132.24     15.57 o 
  -1  10  12      197.46      203.38      9.17 o 
   0  10  12        5.32       17.39      9.53 o 
   1  10  12       25.48       43.52     10.37 o 
  -4  11  12      689.97      868.00     12.49 o 
  -3  11  12        0.34        7.07      9.88 o 
  -2  11  12       62.77       67.34     15.36 o 
  -1  11  12        1.52        7.73      9.00 o 
   0  11  12        9.85       18.89     11.65 o 
   1  11  12       55.62       76.39     12.02 o 
  -3  12  12       71.07       62.41     11.39 o 
  -2  12  12       12.41        5.54      8.10 o 
  -1  12  12        0.00       12.15     16.73 o 
   0  12  12       29.45       34.33     11.81 o 
  -3  13  12       44.32       59.25     18.34 o 
  -2  13  12        4.77        0.40      9.26 o 
  -1  13  12       50.57       42.57     11.86 o 
   0  13  12       65.09       74.63     14.91 o 
  -2  14  12       68.84       54.69     11.80 o 
  -3   1  13        0.06       21.40     10.00 o 
  -2   1  13      158.62      179.29      9.11 o 
  -1   1  13       10.81        8.23      7.82 o 
   0   1  13       33.97       33.56      9.67 o 
  -3   2  13      160.30      141.70     12.39 o 
  -2   2  13        0.66       20.81      8.20 o 
  -1   2  13       67.99       86.95      9.07 o 
   0   2  13        7.81       11.66     16.80 o 
  -3   3  13       19.17       27.37      9.61 o 
  -2   3  13       31.63       45.58      8.27 o 
  -1   3  13        9.13       21.76      9.59 o 
   0   3  13       21.86       19.66      9.37 o 
  -3   4  13      156.93      157.63     10.04 o 
  -2   4  13        0.76       27.56      8.53 o 
  -1   4  13      175.73      197.16     11.10 o 
  -3   5  13       29.56       56.07      9.96 o 
  -2   5  13      498.07      505.07     20.27 o 
  -1   5  13       79.51      132.70     18.61 o 
  -2   6  13       42.15       46.19     11.42 o 
  -1   6  13        2.32       10.84     10.91 o 
                                                 
